# Supplementary material for: Oxidative Stress and Intestinal Transcriptome Changes in Clostridium perfringens Type A-Caused Enteritis in Deer
Source: Genes (Basel). 2025 Aug 11;16(8):949. doi: 10.3390/genes16080949 (PMC12386127; doi:10.3390/genes16080949)
Supplement: Supplementary file 1 [file genes-16-00949-s001.zip]

Archive with 1 entries (1 files):
- genes-3776985-supplementary.xlsx
