# Supplementary material for: Oxidative Stress and Intestinal Transcriptome Changes in Clostridium perfringens Type A-Caused Enteritis in Deer
Source: Genes (Basel). 2025 Aug 11;16(8):949. doi: 10.3390/genes16080949 (PMC12386127; doi:10.3390/genes16080949)
Supplement: Supplementary file 1 [file genes-16-00949-s001.zip › genes-3776985-supplementary.xlsx]

## Sheet: Sheet1
#ID	Gene name	Fold Change	Raw p-value	Adjusted p-value	regulated
c112239.graph_c4	ElaDav_112239	2.07874	0.00105479	8.23786e-09	up
c106836.graph_c0	ElaDav_106836	0.364166	0.000692757	1.36011e-12	down
c104004.graph_c0	ETNK2	2.73952	0.00365211	1.02734e-05	up
c107813.graph_c0	PTGER2	2.17288	0.034351	3.56213e-05	up
c86612.graph_c1	INSL6	2.88736	0.00448025	1.5306e-05	up
c104874.graph_c2	CKMT2	3.23825	0.0367385	0.00930107	up
c83267.graph_c0	CEBPD	2.61111	0.0108593	0.00248483	up
c81703.graph_c0	ElaDav_81703	0.150108	0.000794941	7.34403e-05	down
c111748.graph_c1	ElaDav_111748	2.34676	0.070283	0.0444546	up
c104917.graph_c0	MCM7	0.16741	0.000151178	2.27848e-30	down
c111831.graph_c1	TNFAIP3	2.86824	0.000253829	3.33666e-19	up
c113773.graph_c0	ElaDav_113773	0.294429	0.0199796	0.00343607	down
c102064.graph_c0	SOCS2	2.637	0.00107679	6.14757e-12	up
c66465.graph_c0	POLE3	0.448422	0.000138871	6.76562e-12	down
c102540.graph_c0	ElaDav_102540	0.140283	0.031126	3.30925e-16	down
c106143.graph_c0	TAF9B	0.417141	0.000955942	2.3444e-13	down
c111956.graph_c0	CLOCK	2.0578	0.00681354	1.31199e-07	up
c106215.graph_c0	FGF1	0.472616	0.00531695	0.00641231	down
c82331.graph_c0	ElaDav_82331	6.48222	0.0225552	9.66732e-09	up
c98104.graph_c1	ElaDav_98104	0.364082	0.00227951	0.00248431	down
c100738.graph_c0	ElaDav_100738	0.448078	0.0475066	0.0397721	down
c110330.graph_c3	PRKAA1	4.99186	0.000417454	2.95717e-42	up
c105697.graph_c2	ElaDav_105697	0.380587	0.0618038	0.011279	down
c100752.graph_c0	ElaDav_100752	0.073423	0.0263669	4.40728e-08	down
c110650.graph_c3	ElaDav_110650	2.78814	0.0011574	3.49626e-16	up
c103961.graph_c0	PF4	2.28846	0.0633103	0.0180213	up
c110354.graph_c4	MTF2	0.29711	1.34322e-05	9.03576e-27	down
c106874.graph_c6	ElaDav_106874	0.3997	0.000828879	4.22176e-09	down
c89636.graph_c2	TMEM109	0.420396	0.000645349	1.7732e-11	down
c81552.graph_c0	CHD6	0.446086	3.63419e-05	0.0111294	down
c110069.graph_c14	ElaDav_110069	6.33404	0.00377909	3.56793e-20	up
c110083.graph_c11	SNX14	2.0106	0.0105641	3.64167e-07	up
c104615.graph_c1	ElaDav_104615	2.71906	0.000634844	2.64067e-15	up
c83463.graph_c0	ElaDav_83463	3.49522	0.00090098	1.47646e-12	up
c109212.graph_c0	ElaDav_109212	0.476126	0.000228743	0.00411229	down
c107927.graph_c0	GAB1	2.71036	0.00249014	2.96107e-12	up
c111987.graph_c10	ElaDav_111987	0.443902	0.324291	0.0236681	down
c107261.graph_c1	EDIL3	2.20547	0.00377086	7.43378e-09	up
c112565.graph_c0	CDH8	4.09192	0.000207992	4.02139e-09	up
c107916.graph_c0	TUBA1B	0.429888	0.000500181	1.08543e-13	down
c109479.graph_c0	DHRS11	4.16038	0.000223632	4.27942e-35	up
c115310.graph_c0	ElaDav_115310	0.174352	5.36584e-06	3.93669e-31	down
c109564.graph_c7	FD754_021049	2.54511	0.00227788	3.89328e-08	up
c109069.graph_c1	SLC4A10	0.173653	0.0585006	0.000231211	down
c105931.graph_c0	SKA3	0.269812	4.81966e-06	2.16613e-22	down
c111376.graph_c5	ERO1A	0.247727	0.012609	3.30758e-31	down
c103493.graph_c0	ElaDav_103493	0.132247	0.0620507	5.05587e-07	down
c113210.graph_c0	SAMD1	0.374774	0.124642	0.0137785	down
c106067.graph_c0	CRYBA4	0.347019	0.0155463	1.53743e-07	down
c109974.graph_c9	Celaphus_00003895	2.44262	0.00357061	5.7832e-13	up
c111771.graph_c1	FD754_014030	2.43077	0.00577973	2.26149e-15	up
c104319.graph_c0	Celaphus_00008905	5.92564	5.19484e-05	1.46878e-12	up
c112635.graph_c4	TFCP2L1	2.32708	0.0344814	0.00230632	up
c107589.graph_c1	ABCG2	0.413842	0.0764782	9.39067e-05	down
c112298.graph_c6	ElaDav_112298	2.36088	0.00959526	0.000966538	up
c113686.graph_c0	ElaDav_113686	4.15255	0.000303403	1.30997e-14	up
c108972.graph_c0	FD754_019988	0.275778	0.0117521	8.58928e-10	down
c105003.graph_c0	FGF13	3.00293	0.0179478	0.000145359	up
c111080.graph_c0	E5288_WYG001438	4.44151	0.0019975	0.000938194	up
c110677.graph_c0	CNTN1	7.06866	0.0229717	2.85982e-12	up
c110960.graph_c2	NRAS	2.39377	0.0048008	1.07667e-12	up
c111303.graph_c5	ElaDav_111303	0.477509	0.0328738	4.83317e-05	down
c110772.graph_c4	FD754_002639	0.158845	0.00930092	5.34298e-16	down
c107139.graph_c0	FAM81B	0.0358385	0.0459714	4.72369e-19	down
c110411.graph_c5	MT-CYB	4.2191	0.0095424	6.02818e-13	up
c83485.graph_c2	ElaDav_83485	2.64324	0.1673	0.00216945	up
c82956.graph_c0	E5288_WYG004934	3.7679	0.00104068	1.29781e-23	up
c97695.graph_c1	ElaDav_97695	2.32977	0.0553373	0.00838745	up
c98467.graph_c0	CRYAB	0.313154	0.00166626	6.93037e-05	down
c112429.graph_c2	MYADM	3.00851	0.000203938	1.24746e-25	up
c58526.graph_c0	ElaDav_58526	0.0597063	0.000697793	3.41174e-08	down
c112748.graph_c6	ElaDav_112748	2.34913	0.0050268	0.0042091	up
c110110.graph_c0	LRP2	2.46794	0.000761789	5.81601e-13	up
c112298.graph_c3	ElaDav_112298	0.197845	0.00523154	3.38771e-08	down
c83204.graph_c0	ElaDav_83204	5.31881	0.000779114	0.000300315	up
c57305.graph_c0	ElaDav_57305	4.87066	0.00318725	0.000307528	up
c108341.graph_c1	M91_17204	0.385954	0.0031691	5.6386e-19	down
c83107.graph_c0	ElaDav_83107	0.158614	0.00040598	1.51743e-08	down
c113247.graph_c0	ElaDav_113247	0.177296	0.000654147	2.48989e-07	down
c81423.graph_c0	CYP2J1	3.33497	0.00154089	3.63192e-07	up
c106872.graph_c1	EI555_003122	0.247703	0.0112855	1.55355e-05	down
c112295.graph_c16	CD36	7.12637	0.00968364	1.02758e-26	up
c102189.graph_c0	FD755_016286	0.434872	0.00150683	0.000149558	down
c112226.graph_c2	KIAA1671	3.62007	0.00333371	4.57165e-15	up
c112410.graph_c8	CTCF	0.410688	3.38499e-05	1.07693e-15	down
c109907.graph_c0	ElaDav_109907	2.54084	0.0285823	7.63731e-07	up
c112600.graph_c6	ElaDav_112600	2.23717	0.000157059	0.000126091	up
c106658.graph_c0	DEPDC7	5.07629	0.00838971	7.23687e-14	up
c109082.graph_c13	ElaDav_109082	2.38458	0.0122158	7.681e-09	up
c109424.graph_c1	FD754_022752	0.373388	7.56812e-05	1.75094e-08	down
c107283.graph_c1	ElaDav_107283	0.29956	0.0188198	1.645e-10	down
c104910.graph_c0	CCL20	3.68605	0.0138242	2.29414e-10	up
c108719.graph_c5	HES1	2.23915	0.0137881	1.63201e-08	up
c114941.graph_c0	ElaDav_114941	0.213234	3.21267e-05	0.000702713	down
c109200.graph_c4	TOP2A	0.240899	0.000529336	1.59219e-29	down
c109420.graph_c8	Uncharacterized protein	6.04451	0.0546797	2.36695e-14	up
c112128.graph_c5	LONRF3	2.0417	0.00153157	2.36889e-08	up
c110702.graph_c0	ARFGEF3	2.22416	0.00333319	0.00103132	up
c60482.graph_c0	E5288_WYG010431	0.475873	0.00889067	0.0331372	down
c112067.graph_c8	CEP170	0.228519	0.000398022	8.40551e-19	down
c107434.graph_c0	ElaDav_107434	0.159378	0.0173084	1.76884e-06	down
c97555.graph_c0	SVBP	0.38716	0.000183432	8.59719e-10	down
c112458.graph_c5	MTIF3	3.34248	3.89134e-06	1.65412e-35	up
c110394.graph_c1	CFDP2	0.432569	0.000364071	0.00132596	down
c59855.graph_c0	ElaDav_59855	2.27908	0.0260729	0.0381856	up
c111798.graph_c9	ElaDav_111798	0.377443	0.045951	0.0042157	down
c58761.graph_c0	TASL	3.13888	0.0554761	0.000103445	up
c108374.graph_c2	Celaphus_00019436	2.32521	0.0854438	0.00135188	up
c102647.graph_c0	ElaDav_102647	0.0614873	0.01938	3.10478e-07	down
c108075.graph_c0	ElaDav_108075	0.0307458	0.00258773	1.60813e-12	down
c104047.graph_c0	ZFP30	0.42758	0.00160842	0.0197782	down
c110089.graph_c0	ATG9A	2.58621	0.0055302	6.06336e-14	up
c110910.graph_c4	ElaDav_110910	3.14643	0.00524702	0.000394401	up
c112572.graph_c3	STC2	2.272	0.000682134	2.37008e-09	up
c110813.graph_c13	S100PBP	2.26426	0.00151097	2.30788e-13	up
c103416.graph_c0	MCUB	0.168128	0.00169177	4.24141e-19	down
c103635.graph_c1	AMN	13.5825	0.000871134	2.92531e-37	up
c105000.graph_c0	MCRIP2	2.35834	0.00738775	3.13398e-08	up
c111647.graph_c1	ElaDav_111647	12.2283	0.000223849	1.17906e-07	up
c103568.graph_c1	MAP7D3	0.374698	0.0293795	0.00479083	down
c110806.graph_c2	Celaphus_00010558	0.280277	7.55125e-05	2.69855e-13	down
c95212.graph_c0	FD755_019423	0.443763	0.000604142	0.000525906	down
c102810.graph_c0	CBLN1	2.57387	0.0301979	0.0248236	up
c109269.graph_c0	FD755_004060	3.19829	0.0608182	0.00180338	up
c84371.graph_c0	APEX1	0.326384	0.00027172	3.58333e-26	down
c108823.graph_c1	TNS1	0.354705	0.000177025	1.85301e-21	down
c84016.graph_c0	ElaDav_84016	16.5282	7.54085e-05	3.87841e-12	up
c111463.graph_c7	Celaphus_00016020	0.41208	0.00124795	2.57353e-11	down
c106106.graph_c0	RGS1	0.15598	0.23251	0.00108139	down
c117314.graph_c0	ElaDav_117314	0.0803992	0.0216867	1.60792e-07	down
c81267.graph_c0	TPA	3.19639	0.0257918	0.00530205	up
c108946.graph_c2	CMC1	2.79299	0.0774831	0.000811028	up
c85920.graph_c0	FD754_017049	0.398015	0.00864397	8.61194e-07	down
c112653.graph_c2	Ugt1a4	6.80879	0.000499584	1.92303e-45	up
c107835.graph_c0	EGFR	2.83889	0.0164223	7.70056e-09	up
c108211.graph_c3	SKA2	0.320243	7.70413e-05	6.36964e-16	down
c112465.graph_c4	fdsD	0.444443	4.91906e-05	5.98575e-05	down
c109414.graph_c10	CYP4V2	3.14146	0.00514918	8.37313e-12	up
c110741.graph_c0	ElaDav_110741	6.23697	0.000959399	1.64997e-18	up
c112044.graph_c13	PDLIM2	0.476653	0.000140262	3.10555e-12	down
c64232.graph_c0	Celaphus_00012432	2.61651	0.0106532	1.38068e-05	up
c106857.graph_c0	TCEANC2	0.250596	3.53905e-05	1.44108e-31	down
c111373.graph_c1	TRIM39	5.82376	0.00186164	1.09292e-17	up
c111687.graph_c0	GSPT1	0.487596	0.0377516	0.00268611	down
c106107.graph_c0	Celaphus_00002377	0.474016	0.000404966	1.7914e-05	down
c110259.graph_c12	ElaDav_110259	3.07479	0.0399827	1.43054e-11	up
c72570.graph_c0	ElaDav_72570	0.140043	0.0555875	4.52052e-05	down
c112163.graph_c3	DEPDC5	0.355564	0.0032686	1.31363e-13	down
c110521.graph_c15	OSBP	2.06679	0.00517683	1.07429e-07	up
c63876.graph_c1	ElaDav_63876	0.272714	7.47693e-05	4.64975e-17	down
c98504.graph_c1	ElaDav_98504	0.318571	0.0135009	8.38165e-05	down
c110773.graph_c4	CLNK	6.15351	0.0113493	2.48426e-09	up
c113276.graph_c0	RPP38	0.488545	0.00176526	4.77945e-06	down
c109348.graph_c0	BTN1A1	5.2984	0.000107493	2.2596e-41	up
c107224.graph_c0	mMyoMyo1_008143	0.452302	0.00277101	0.001497	down
c105029.graph_c1	ElaDav_105029	0.319457	0.057485	0.00257079	down
c111686.graph_c5	MYRFL	3.79774	0.0196925	1.80541e-16	up
c110430.graph_c10	ElaDav_110430	0.34586	0.000887656	1.75914e-28	down
c106243.graph_c0	ASB5	3.41822	0.000725016	1.12668e-16	up
c108941.graph_c0	FD755_007325	4.23948	0.0110311	1.46088e-10	up
c84539.graph_c0	FD755_015063	0.220749	0.000533045	8.22983e-28	down
c107936.graph_c0	HIPK4	2.48148	0.0059185	4.38761e-09	up
c109972.graph_c2	ElaDav_109972	11.3046	0.00104546	4.91751e-08	up
c103749.graph_c0	ElaDav_103749	0.271851	0.00515899	0.000666639	down
c83211.graph_c1	ElaDav_83211	0.240079	0.00441005	1.92699e-06	down
c83357.graph_c0	FUT4	8.4534	0.000639471	1.05799e-46	up
c107245.graph_c1	DOK1	0.0968132	0.0130183	2.73509e-39	down
c109943.graph_c0	MYO1D	0.475778	0.00152487	8.48905e-12	down
c110118.graph_c0	ElaDav_110118	2.08387	0.00907646	0.047843	up
c112537.graph_c7	ElaDav_112537	5.50292	0.00230461	0.000165322	up
c105434.graph_c0	CETN2	0.415116	0.000288296	7.79353e-10	down
c112268.graph_c2	C3	4.04818	0.00451798	7.9547e-24	up
c110065.graph_c9	EFCAB11	0.120099	0.00589916	4.14011e-13	down
c108455.graph_c5	SLC5A12	8.72239	0.00314757	8.70935e-59	up
c76319.graph_c0	ElaDav_76319	2.43522	0.017923	0.0135554	up
c110274.graph_c2	FD755_007989	4.85689	0.00136928	6.20553e-20	up
c110841.graph_c3	NCOA1	0.458741	0.00807941	5.47873e-11	down
c104651.graph_c0	CORO1A	0.245608	9.17788e-05	2.18631e-26	down
c101724.graph_c0	CB1_000355003	0.38268	0.136492	0.0144685	down
c84808.graph_c0	ALOX5AP	0.154449	0.00558183	2.35199e-35	down
c110507.graph_c2	ITGB6	4.79294	0.0108707	1.86363e-14	up
c84067.graph_c0	ElaDav_84067	0.417081	0.0164296	0.028282	down
c110141.graph_c3	PKM	0.481648	9.46625e-05	3.84857e-12	down
c112814.graph_c0	ElaDav_112814	100.484	0.000369733	1.24746e-25	up
c106352.graph_c1	CDK18	2.76912	0.236964	3.96935e-15	up
c106822.graph_c0	ElaDav_106822	0.193194	0.00396769	2.85321e-06	down
c110469.graph_c4	ADAMTS4	2.04266	0.0140911	2.38478e-06	up
c97969.graph_c0	FXYD3	4.40913	0.00171838	8.71012e-10	up
c106165.graph_c0	ELL3	3.15477	0.00129633	2.54401e-12	up
c105223.graph_c0	MEIOB	0.0408233	0.00412115	3.15934e-15	down
c107751.graph_c0	ElaDav_107751	4.11162	0.0104859	2.3307e-10	up
c107489.graph_c0	LOC618071	9.14237	0.000752543	2.70557e-66	up
c103520.graph_c2	S1PR1	0.0286828	8.09423e-05	2.55425e-76	down
c109240.graph_c0	TMPRSS15	6.5209	0.00123926	4.28782e-33	up
c83396.graph_c0	CCL11	2.39739	0.00481834	4.12863e-12	up
c108358.graph_c0	COMMD4	0.277979	0.000208036	3.09377e-37	down
c108743.graph_c0	CEP57	0.254284	0.00426712	3.66498e-16	down
c110459.graph_c0	SVIP	4.08274	0.00133052	1.01477e-15	up
c112271.graph_c11	ElaDav_112271	2.3724	0.0693146	0.0190853	up
c83245.graph_c0	NUAK2	2.24656	0.0573273	0.0180464	up
c102554.graph_c0	TPK1	0.165845	0.00196536	2.83813e-49	down
c109113.graph_c1	IL21R	0.154545	0.000411646	3.4984e-06	down
c111211.graph_c2	ElaDav_111211	0.42632	0.00188777	0.00068518	down
c111218.graph_c5	SLC16A1	4.05603	0.00105763	2.89002e-25	up
c106258.graph_c0	GNAT2	2.08262	0.0110869	0.0131492	up
c110725.graph_c2	MOGAT1	12.3995	0.000995796	2.91936e-47	up
c112366.graph_c2	NFASC	2.12748	0.0236663	0.000310741	up
c103457.graph_c1	MICU1	2.73213	0.000728712	2.95901e-16	up
c112773.graph_c0	ABCC1	3.49658	5.6028e-05	1.18701e-23	up
c107299.graph_c0	MND1	0.333211	0.00388495	2.2432e-08	down
c109502.graph_c0	TEX30	0.434486	0.0102203	1.06169e-05	down
c109808.graph_c9	LGALS2	3.797	0.000200396	1.59215e-27	up
c111581.graph_c0	MDC1	0.278435	6.55182e-05	4.36318e-23	down
c110326.graph_c1	MLH1	0.302965	0.000512326	1.90448e-19	down
c112224.graph_c1	ANO4	6.55189	0.00184476	4.11326e-22	up
c110523.graph_c4	CDK1	4.68974	3.04944e-05	8.01706e-42	up
c111669.graph_c0	M91_12741	0.140519	0.00335981	1.46301e-31	down
c112089.graph_c12	Celaphus_00017050	4.52641	0.000702487	3.40641e-27	up
c112761.graph_c0	FD755_025742	2.38522	0.00946104	5.01502e-06	up
c97963.graph_c1	DBNL	0.484735	0.00345094	0.000555489	down
c52153.graph_c0	ElaDav_52153	3.94928	0.000556184	0.00130177	up
c110091.graph_c3	POU2F2	0.0711998	0.000162411	5.12599e-11	down
c111780.graph_c9	ElaDav_111780	0.185613	0.00557188	1.26994e-15	down
c66633.graph_c0	EI555_005000	0.475297	0.0193503	0.0240989	down
c111965.graph_c0	NFKBIZ	2.39928	0.0059092	2.34238e-05	up
c108662.graph_c0	DDO	16.3599	7.81159e-05	7.55571e-14	up
c97553.graph_c0	LOC113876140	0.278968	0.00722533	0.00151113	down
c110615.graph_c7	ElaDav_110615	7.98943	0.00274989	1.13494e-24	up
c107082.graph_c0	ElaDav_107082	2.5252	0.0816754	0.0107845	up
c102522.graph_c0	ElaDav_102522	0.209149	0.013984	1.35513e-06	down
c108598.graph_c0	NT5C	0.339907	0.00479684	1.39084e-09	down
c77367.graph_c0	TMEM218	0.462573	0.00668003	0.00188206	down
c106438.graph_c1	TUFT1	2.88281	0.00554303	9.25737e-07	up
c111915.graph_c7	FD755_019939	3.5722	0.000162162	2.37769e-23	up
c111081.graph_c8	XYLB	2.52124	0.0271121	7.52842e-05	up
c111777.graph_c10	PLXDC2	0.221113	1.02846e-05	1.47168e-10	down
c112410.graph_c7	FD754_022907	4.96304	0.000250939	3.71235e-06	up
c103119.graph_c1	GPR68	0.441736	0.00978992	0.0152655	down
c110562.graph_c7	ElaDav_110562	0.17865	3.9953e-06	9.36038e-45	down
c104528.graph_c0	FD754_017562	0.434777	8.95567e-05	6.12967e-11	down
c112634.graph_c4	APP	2.53762	0.0142719	3.12444e-07	up
c111279.graph_c10	M91_01073	0.486852	0.00124381	1.45376e-11	down
c108361.graph_c0	ILVBL	4.91463	0.00054438	1.11991e-35	up
c103701.graph_c2	MOB3C	2.94232	0.00392846	2.78583e-06	up
c106533.graph_c0	SLC16A1	0.197669	0.000265356	2.88011e-22	down
c111963.graph_c6	FD754_015746	3.53428	0.000941057	1.1868e-11	up
c106111.graph_c0	SLC16A1	0.176313	0.000898612	1.81352e-31	down
c108342.graph_c0	FERMT3	0.47804	6.47562e-05	1.33438e-13	down
c110684.graph_c9	PRELP	0.493988	0.0118017	1.74858e-08	down
c109611.graph_c7	ACTA2	0.384778	0.0110065	1.25282e-07	down
c106317.graph_c0	ElaDav_106317	4.32257	0.00756831	0.000137574	up
c106192.graph_c0	ElaDav_106192	8.09109	0.000584062	2.02927e-05	up
c92817.graph_c0	HCK	0.0972446	5.2843e-05	2.2075e-38	down
c110856.graph_c4	PLAGL1	2.59896	0.000748179	5.1148e-16	up
c106071.graph_c0	FD755_012092	2.40023	0.716372	0.00947166	up
c105841.graph_c0	ElaDav_105841	3.94021	0.0127288	0.000201212	up
c109795.graph_c8	DDX58	4.24661	0.0394241	6.084e-12	up
c111512.graph_c1	CLEC7A	11.1566	0.00194251	9.80953e-32	up
c110040.graph_c6	OCSTAMP	3.25021	0.000422774	7.45107e-13	up
c109776.graph_c0	ElaDav_109776	0.115406	0.00245767	1.0893e-21	down
c112045.graph_c1	YLPM1	0.476571	0.00211768	2.13186e-14	down
c108846.graph_c1	TMEM266	0.172487	0.000707051	1.72175e-15	down
c105174.graph_c2	FLRT3	0.293985	0.0392316	1.04979e-05	down
c110538.graph_c2	TUBD1	0.475364	0.00280943	4.9016e-05	down
c108817.graph_c4	ElaDav_108817	0.433714	0.0293099	0.00991858	down
c113825.graph_c0	ElaDav_113825	2.83963	0.0148784	0.00867694	up
c109332.graph_c0	ElaDav_109332	0.165504	0.00695138	7.59346e-20	down
c111814.graph_c0	ElaDav_111814	3.19443	0.00200387	2.15274e-05	up
c111600.graph_c4	RBL1	0.437019	0.00538431	1.68397e-08	down
c108950.graph_c0	SLC6A19	2.61208	0.0210818	0.000254201	up
c111145.graph_c0	Celaphus_00012568	6.31437	0.0230307	0.000321627	up
c111201.graph_c1	ElaDav_111201	2.17327	0.00330961	0.00116135	up
c111897.graph_c3	ElaDav_111897	13.8739	0.00137237	3.97317e-07	up
c111179.graph_c9	TXNDC11	0.334207	0.00146013	6.23861e-28	down
c109670.graph_c2	G2E3	0.490888	0.000113679	6.36372e-09	down
c113921.graph_c0	DTX1	0.231946	0.0212878	0.000106466	down
c59909.graph_c0	ElaDav_59909	3.19632	0.00469343	0.000848908	up
c102315.graph_c0	ElaDav_102315	0.308565	0.00288985	8.19015e-06	down
c98579.graph_c0	GDPD4	8.25845	0.0102488	1.89048e-19	up
c62985.graph_c0	CLIC5	3.79713	7.00592e-05	2.27738e-24	up
c110824.graph_c5	Celaphus_00000910	6.261	0.0152325	1.91182e-06	up
c102940.graph_c0	SKAP2	3.0463	0.000269573	5.94568e-13	up
c105371.graph_c1	ElaDav_105371	5.27688	0.00197526	1.55967e-16	up
c108628.graph_c0	PHF6	0.338056	0.00117669	1.04674e-12	down
c104224.graph_c0	ElaDav_104224	0.0614617	0.00656806	2.9282e-07	down
c110917.graph_c0	ElaDav_110917	0.386528	0.0179013	7.32106e-06	down
c111194.graph_c4	PPIP5K1	2.64161	0.00049866	7.87646e-19	up
c112394.graph_c5	PLEKHA6	2.69636	0.00100648	1.86924e-19	up
c114446.graph_c0	ElaDav_114446	6.0602	0.000170994	2.24535e-10	up
c111069.graph_c6	ElaDav_111069	2.58451	0.00121577	0.000569011	up
c110729.graph_c2	DLL4	0.496082	0.0673924	0.0306823	down
c102137.graph_c1	FD754_003374	2.34084	0.00316513	7.95493e-11	up
c109015.graph_c0	ZAN	2.68843	0.00224496	1.11757e-13	up
c106406.graph_c0	RRP15	0.463905	0.00126687	9.31327e-07	down
c111257.graph_c3	ElaDav_111257	3.35539	0.000258572	3.40827e-12	up
c103754.graph_c1	Celaphus_00013171	7.46876	5.55086e-05	6.84988e-55	up
c114023.graph_c0	ElaDav_114023	0.0879308	0.000172033	1.39352e-08	down
c97554.graph_c1	FD755_003113	0.0773528	0.00124104	5.19799e-14	down
c112359.graph_c0	ElaDav_112359	0.26877	0.00217615	3.6247e-07	down
c110383.graph_c0	ElaDav_110383	4.80702	0.00183548	1.6073e-07	up
c108880.graph_c2	HOXC9	0.0666568	3.31246e-05	2.46583e-43	down
c63674.graph_c0	Celaphus_00001797	2.27368	0.00880716	2.53883e-08	up
c111212.graph_c2	TMC7	3.29827	0.00344214	1.62556e-10	up
c64668.graph_c0	MGAM2	8.82946	0.000111181	2.17876e-25	up
c109735.graph_c3	ElaDav_109735	4.4236	0.0266759	5.23953e-08	up
c63907.graph_c0	FD754_020589	3.46649	0.0123708	1.62106e-07	up
c107598.graph_c0	FD754_007645	0.31127	0.00288569	0.00233587	down
c112325.graph_c4	ElaDav_112325	0.155823	0.00318845	1.49572e-19	down
c111591.graph_c3	ElaDav_111591	6.96543	0.00121713	9.93349e-10	up
c106901.graph_c0	TMEM253	5.48637	0.000264511	1.65728e-24	up
c111904.graph_c1	TM9SF2	2.2644	0.00579644	3.88475e-10	up
c103500.graph_c0	GSTO1	0.0891066	0.00393301	1.49081e-06	down
c111981.graph_c2	RFPL4A	5.73222	0.000203078	2.70339e-05	up
c112295.graph_c5	ElaDav_112295	0.0189613	0.00478809	1.73371e-35	down
c108714.graph_c0	RWDD2A	0.40142	0.00345586	1.33436e-06	down
c112384.graph_c0	ElaDav_112384	0.144805	0.00317114	3.8542e-22	down
c113906.graph_c0	ElaDav_113906	0.483261	0.00114897	0.000185415	down
c111601.graph_c0	SLC22A4	11.4944	0.00315708	1.38458e-42	up
c106174.graph_c3	FD754_024168	0.423483	0.00565383	0.00912728	down
c102594.graph_c0	ElaDav_102594	12.2193	0.00292452	3.65712e-11	up
c110994.graph_c12	ElaDav_110994	3.17085	0.0178732	0.00334899	up
c103435.graph_c0	ElaDav_103435	0.487462	0.0145414	0.00850895	down
c68566.graph_c0	ElaDav_68566	3.48824	0.00628218	0.000988843	up
c97815.graph_c4	ElaDav_97815	0.27746	0.000619468	0.00018346	down
c106441.graph_c0	DUSP10	0.303595	0.0123832	1.35368e-07	down
c114762.graph_c0	ElaDav_114762	0.0362125	0.00576999	1.51594e-12	down
c112113.graph_c5	ElaDav_112113	3.05641	0.0429729	5.72155e-06	up
c109520.graph_c0	FD754_000780	0.435948	0.0170557	1.57527e-08	down
c112481.graph_c1	ElaDav_112481	7.00406	0.000400309	5.60363e-11	up
c101480.graph_c1	FD754_006307	124.598	0.0203003	5.63197e-27	up
c111684.graph_c6	FD754_020771	8.20437	0.00172666	8.03714e-07	up
c109902.graph_c0	CCDC15	0.353108	0.00998739	4.82083e-05	down
c112740.graph_c0	ElaDav_112740	5.30403	0.000599227	1.35716e-23	up
c81674.graph_c0	ElaDav_81674	2.65938	0.00291959	4.61203e-06	up
c106237.graph_c0	SGPP2	2.94039	0.00412974	1.51509e-09	up
c78718.graph_c0	ElaDav_78718	0.222607	0.0223864	0.000596501	down
c104670.graph_c0	ADRA2A	3.49371	0.00280689	1.28955e-10	up
c109876.graph_c0	RAN	0.48138	0.00026283	2.14846e-10	down
c103311.graph_c0	ElaDav_103311	2.14421	0.0117273	1.66565e-07	up
c109903.graph_c1	CXADR	2.29363	0.000849353	1.66956e-10	up
c106897.graph_c0	Celaphus_00009542	0.35654	0.00462142	7.01222e-12	down
c69750.graph_c0	ElaDav_69750	2.04588	0.00236336	0.00236076	up
c111106.graph_c2	LOC105003442	3.42807	0.00185287	2.69891e-09	up
c103318.graph_c0	NEUROD6	2.82082	0.0119551	0.00171683	up
c81008.graph_c0	BHLHE40	0.491889	0.00179471	7.11099e-07	down
c102187.graph_c0	E5288_WYG009288	0.0363451	0.00524117	1.72489e-09	down
c111352.graph_c10	ElaDav_111352	2.58508	0.00477514	0.00704959	up
c110965.graph_c0	ElaDav_110965	5.5709	0.000316635	6.29706e-37	up
c105912.graph_c0	EARS2	0.38037	0.00543561	2.7643e-08	down
c113501.graph_c0	ElaDav_113501	0.39997	0.0156777	0.000493017	down
c97926.graph_c0	ElaDav_97926	0.489774	0.0106506	0.000734998	down
c98152.graph_c0	LOC114486063	0.485613	0.0891568	0.000261933	down
c104079.graph_c0	SPI1	0.414233	0.0146269	3.40861e-12	down
c111502.graph_c7	POLR3F	0.36153	0.0122427	4.04758e-11	down
c103252.graph_c0	ElaDav_103252	0.427379	0.0238454	0.022319	down
c111328.graph_c1	RANGAP1	0.415081	0.020134	6.29685e-06	down
c114372.graph_c0	ElaDav_114372	0.313601	0.0205285	0.00470356	down
c109970.graph_c1	CIP2A	0.452916	0.00357562	2.58314e-09	down
c66275.graph_c0	ElaDav_66275	0.225246	0.00322291	9.4797e-18	down
c107963.graph_c0	ElaDav_107963	0.486041	0.003968	0.0281166	down
c111327.graph_c10	ElaDav_111327	2.93778	0.0571258	6.68898e-08	up
c109470.graph_c9	PDGFD	0.0939046	0.00191398	4.4325e-58	down
c108548.graph_c0	FD754_001558	0.248088	0.00972603	3.95086e-14	down
c108688.graph_c0	PAXIP1	0.429773	0.003198	3.49401e-07	down
c110153.graph_c0	ElaDav_110153	0.490203	0.0106255	0.00130708	down
c114845.graph_c0	NAA15	0.301097	0.0060104	0.00442572	down
c106099.graph_c0	IFI6	2.46238	0.249308	0.0386066	up
c111886.graph_c5	RUFY2	4.26667	0.000712365	1.04018e-19	up
c98364.graph_c0	CTNNAL1	0.465392	0.00475955	2.79574e-05	down
c112743.graph_c0	ElaDav_112743	8.79198	0.000222632	1.53901e-39	up
c111253.graph_c5	ElaDav_111253	3.04962	0.00671681	2.6939e-08	up
c106873.graph_c0	CABP2	4.00983	0.000282083	4.95176e-09	up
c113074.graph_c0	FAHD1	2.9058	0.00261112	7.80988e-10	up
c110313.graph_c0	ElaDav_110313	5.0907	0.0113689	0.0004709	up
c111411.graph_c2	GRAMD4	2.75796	0.000743759	7.39422e-19	up
c104252.graph_c1	PRIM2	0.325324	0.00548806	3.98071e-09	down
c107103.graph_c0	EI555_000043	2.83822	0.0415575	2.00539e-05	up
c109851.graph_c0	ElaDav_109851	4.11253	8.02837e-05	7.99787e-05	up
c111664.graph_c2	LETM1	0.427973	0.00170929	1.04384e-06	down
c112037.graph_c0	E5288_WYG014933	0.286704	0.000430713	3.21834e-09	down
c110635.graph_c4	ELOC	0.275789	0.022222	6.53053e-13	down
c109341.graph_c1	MIIP	0.432947	0.00129222	2.92119e-06	down
c112846.graph_c0	BHLHE41	0.187904	0.000853755	3.46831e-07	down
c108666.graph_c0	LIN7B	2.42727	0.0465478	0.00544696	up
c108686.graph_c0	LRIG2	2.18141	0.00135564	3.42377e-11	up
c110154.graph_c0	ElaDav_110154	4.31483	0.00607361	0.000251919	up
c102677.graph_c0	METTL7A	2.03449	0.0150107	9.11399e-08	up
c112031.graph_c5	Celaphus_00009555	0.304017	0.00231085	4.72354e-12	down
c108328.graph_c0	OCLN	0.107636	0.000355271	7.29616e-05	down
c108270.graph_c0	GSTM3	3.49784	0.00084344	4.00575e-23	up
c99676.graph_c0	ElaDav_99676	0.085481	0.000672594	6.92968e-07	down
c105817.graph_c1	QSOX1	2.96238	5.15424e-05	5.58924e-30	up
c58479.graph_c0	PDGFRL	0.183306	0.00121767	1.58858e-06	down
c83770.graph_c0	APOC2	9.17294	0.000240891	1.19328e-23	up
c82679.graph_c0	ID2	3.70818	0.00255935	4.25193e-18	up
c109466.graph_c0	BCO2	3.60525	0.00119191	5.73156e-08	up
c97358.graph_c0	ElaDav_97358	0.317689	0.00516702	4.68303e-06	down
c98336.graph_c0	DOK2	2.655	0.0228426	5.85603e-06	up
c114029.graph_c0	ElaDav_114029	4.90156	0.00146641	8.3357e-06	up
c105829.graph_c0	PCGF6	0.0411672	0.0678035	4.85411e-13	down
c114106.graph_c0	ElaDav_114106	2.02139	0.00624376	0.000294828	up
c103310.graph_c2	SLRP1	13.9399	0.000862363	9.75411e-69	up
c109239.graph_c0	MET	2.94225	0.00610075	5.74419e-10	up
c112692.graph_c2	Celaphus_00010723	2.57541	0.000906764	8.42278e-15	up
c112028.graph_c0	ElaDav_112028	4.16102	0.0152731	0.000451568	up
c113026.graph_c0	ElaDav_113026	0.132636	0.00256312	1.77759e-31	down
c106213.graph_c0	CYP1A2	2.5768	0.0387896	0.0288822	up
c112639.graph_c4	Cadr_000002394	2.26333	0.28185	0.00868661	up
c104383.graph_c0	HMMR	0.294033	0.00213635	2.42905e-12	down
c110065.graph_c1	SLC26A2	3.37566	1.13573e-06	1.00111e-32	up
c110756.graph_c8	ElaDav_110756	3.03655	0.0412819	0.00222311	up
c110086.graph_c4	FD754_006129	0.374398	0.0654095	0.000225635	down
c109974.graph_c2	MGME1	0.323521	0.0011512	7.96367e-13	down
c110588.graph_c0	RXRG	2.03112	0.0248766	9.53911e-08	up
c102161.graph_c0	ElaDav_102161	0.171462	0.0310321	0.00092424	down
c113490.graph_c0	LOC112548946	0.268615	0.0223302	0.000109392	down
c111512.graph_c2	CLEC7A	9.62339	8.21291e-05	9.82662e-08	up
c107244.graph_c0	ElaDav_107244	2.35867	0.0271606	3.25658e-05	up
c60680.graph_c0	MCRIP2	4.18829	0.00574156	7.31208e-06	up
c107217.graph_c0	FD754_009736	9.96606	0.00317141	2.01054e-34	up
c102573.graph_c0	GJB3	0.0603165	0.0553114	1.37799e-16	down
c110384.graph_c0	CYB5A	4.46651	0.000209537	6.04796e-43	up
c78442.graph_c0	TCEA1	0.243874	0.00896617	8.18059e-06	down
c103011.graph_c0	TMEM102	2.7837	0.00454978	5.87448e-06	up
c112616.graph_c0	TRAT1	4.97809	0.000402583	1.07282e-27	up
c112527.graph_c0	CAST	2.60888	0.000260863	1.72396e-22	up
c112654.graph_c6	FD755_005612	2.50754	0.00447439	1.12876e-09	up
c112452.graph_c1	ANP32B	0.275411	0.0162093	0.000224976	down
c108377.graph_c0	DDX58	3.84262	0.198017	0.00458311	up
c56660.graph_c0	ElaDav_56660	2.22664	0.0132664	0.0201045	up
c82237.graph_c0	ElaDav_82237	3.59304	0.0108482	1.12033e-06	up
c112098.graph_c2	ElaDav_112098	2.09514	0.00502878	8.63345e-05	up
c105988.graph_c8	MCM6	0.259942	0.000488306	7.04429e-25	down
c105751.graph_c0	TMC4	3.66928	0.00648059	3.16229e-09	up
c104078.graph_c0	Celaphus_00012867	0.42504	0.101986	0.000157276	down
c110158.graph_c3	IDI1	2.13043	0.0289683	1.01923e-05	up
c112323.graph_c7	ICA1	3.16578	0.000284484	6.20441e-17	up
c103518.graph_c0	ElaDav_103518	0.127965	7.50171e-05	1.28552e-09	down
c100704.graph_c0	ElaDav_100704	0.449195	0.000201285	0.00118733	down
c109489.graph_c0	Celaphus_00005910	2.0117	0.0532844	0.000952507	up
c109629.graph_c0	LIN9	0.413622	0.000882426	6.37457e-08	down
c113320.graph_c0	ElaDav_113320	3.92482	0.00187229	6.33311e-05	up
c110714.graph_c0	ElaDav_110714	3.01923	0.0179093	0.00173951	up
c94489.graph_c0	FD755_015729	2.03666	0.0417242	0.00187864	up
c110355.graph_c6	ElaDav_110355	0.173411	0.00257266	0.0107926	down
c112096.graph_c3	SYNJ1	3.81509	0.00148868	4.24675e-23	up
c108627.graph_c0	P2RX4	3.13313	0.000736383	3.72469e-20	up
c110297.graph_c0	BORA	0.480342	0.000398718	1.0579e-09	down
c102925.graph_c0	ElaDav_102925	0.319514	0.0552623	0.0036194	down
c112888.graph_c0	ElaDav_112888	3.94752	0.0242869	0.00241097	up
c105867.graph_c0	NFKB1	0.226134	0.000910634	5.24068e-14	down
c103331.graph_c0	HIPK4	3.80046	0.000703478	3.19155e-17	up
c111578.graph_c2	TBX2	2.81544	0.00192726	2.21103e-15	up
c99969.graph_c0	COA7	3.52387	0.00163517	1.10097e-16	up
c82970.graph_c1	APOA4	87.8152	0.0053871	4.70543e-102	up
c111821.graph_c19	ElaDav_111821	3.36977	0.00179631	0.00161869	up
c114188.graph_c0	SMAD3	4.16888	0.000864895	5.36769e-05	up
c112885.graph_c0	ElaDav_112885	0.494358	0.00747064	6.94616e-06	down
c112820.graph_c0	ElaDav_112820	2.39492	0.00137542	0.0014653	up
c109611.graph_c3	ACTA2	0.382548	0.00846587	1.91775e-07	down
c105795.graph_c1	CLDN15	14.6253	9.23794e-05	2.18153e-102	up
c56114.graph_c0	TNFRSF11B	0.387225	0.00341827	9.18196e-05	down
c111824.graph_c6	TPX2	0.231388	5.15225e-06	1.11519e-32	down
c110489.graph_c0	SLC3A2	0.313097	0.00401189	1.71362e-10	down
c111193.graph_c9	ElaDav_111193	2.11821	0.103474	0.0189344	up
c110222.graph_c1	ECHDC2	3.8698	0.000432008	3.26883e-26	up
c110464.graph_c3	ATP2C1	3.1626	0.00336438	9.25726e-16	up
c112221.graph_c3	AK3	2.31128	0.000645124	1.11995e-11	up
c111394.graph_c0	FCHO2	0.144321	0.00510378	3.73672e-18	down
c111263.graph_c3	ElaDav_111263	0.457368	0.0212714	0.000149558	down
c111765.graph_c0	DNMBP	2.43951	0.00458664	6.62874e-15	up
c110724.graph_c4	ElaDav_110724	111.957	0.00686385	1.22812e-19	up
c102848.graph_c2	UBQLN1	0.426665	0.0640478	0.0200355	down
c107425.graph_c1	SEC14L2	3.55158	0.0530083	0.00230295	up
c111614.graph_c5	FD754_000119	0.217806	4.26462e-05	4.2336e-19	down
c82963.graph_c0	EI555_016310	0.251889	0.00632511	1.48976e-05	down
c103482.graph_c0	PTPRN	0.366319	0.0619151	0.00762809	down
c105092.graph_c2	LOC106501968	0.366131	0.000892474	0.00336821	down
c111692.graph_c5	SEC22C	2.44263	0.000222737	1.81461e-18	up
c119002.graph_c0	ElaDav_119002	0.0443634	0.00461661	3.21787e-08	down
c111318.graph_c5	E5288_WYG004653	2.53715	0.00931557	1.72438e-07	up
c108769.graph_c0	EI555_012081	2.63532	0.0042854	1.9613e-11	up
c107781.graph_c1	FD755_021822	0.16042	4.64579e-05	8.4981e-46	down
c105020.graph_c0	RAD51B	0.358196	0.000490717	9.28333e-05	down
c98609.graph_c0	Isg20	3.81449	0.00576197	6.80965e-20	up
c113111.graph_c0	STEAP1	3.05459	0.000971861	2.16352e-17	up
c110030.graph_c8	ElaDav_110030	3.44799	0.000712535	1.33134e-09	up
c81297.graph_c1	ElaDav_81297	9.28134	0.00461797	9.55736e-07	up
c104271.graph_c1	CDH2	0.229815	0.00576555	6.89587e-18	down
c104679.graph_c0	BICDL1	2.53625	0.0206763	0.000314971	up
c102423.graph_c0	SAMD1	2.45902	0.0398223	0.000398355	up
c97458.graph_c0	HEMGN	0.0349301	0.0132487	4.69042e-15	down
c104157.graph_c0	RPP40	0.421007	0.00847364	4.19675e-07	down
c108671.graph_c3	LIMK2	3.40369	0.00145882	2.11933e-18	up
c104773.graph_c0	P2RY2	31.7331	0.0094608	2.08195e-20	up
c111350.graph_c5	ElaDav_111350	2.19544	0.0280726	0.00312634	up
c107690.graph_c1	CELA1	3.44705	0.00653725	0.000333391	up
c83160.graph_c0	ElaDav_83160	0.241076	0.0206177	0.000218949	down
c111920.graph_c5	ElaDav_111920	0.27763	0.127287	0.000370009	down
c111593.graph_c10	YES1	3.02476	0.000100859	1.29241e-26	up
c112988.graph_c0	ElaDav_112988	4.70351	0.00784163	2.30559e-11	up
c111050.graph_c0	Cadr_000006725	32.5567	0.000368915	1.31447e-27	up
c108611.graph_c3	PITPNA	0.256648	0.0014392	1.46225e-30	down
c102660.graph_c1	TMEM108	2.33186	0.0711479	0.022752	up
c81325.graph_c0	RCCD1	0.427711	0.056418	0.0105431	down
c111957.graph_c1	ElaDav_111957	0.430172	0.0380511	0.000727672	down
c104494.graph_c0	DBR06_SOUSAS2410005	0.288266	0.00138832	4.77711e-15	down
c111966.graph_c2	PJA2	2.04941	0.00673213	2.12539e-08	up
c84186.graph_c0	ElaDav_84186	0.257642	0.0919847	0.000671931	down
c98498.graph_c0	FD755_003629	0.390198	0.0770749	0.0233784	down
c97359.graph_c0	Celaphus_00011991	0.311469	0.0189871	7.9868e-06	down
c107054.graph_c1	NUDT12	2.40411	0.00192828	2.62157e-10	up
c102944.graph_c0	HLA-DMB	0.280716	0.000590791	2.61243e-17	down
c112221.graph_c4	GIMAP6	3.44894	0.00296116	4.69778e-10	up
c110293.graph_c0	NFKB1	0.469027	0.00129769	2.70141e-13	down
c111798.graph_c7	ElaDav_111798	0.1664	0.0029564	3.03665e-09	down
c104585.graph_c0	BRN	0.357077	0.125418	0.0238014	down
c111201.graph_c5	ElaDav_111201	2.31394	0.0193427	0.0105752	up
c84146.graph_c2	TCF7L1	0.327979	0.00773236	0.00162308	down
c104968.graph_c0	SCRN1	0.408842	0.0867055	0.000117821	down
c98025.graph_c0	E5288_WYG011136	3.13173	0.0020579	0.00323905	up
c110205.graph_c2	ElaDav_110205	8.32269	0.00690228	3.04035e-11	up
c111558.graph_c1	SLC39A9	0.478973	0.000893883	2.60808e-19	down
c110466.graph_c1	CYP1A1	2.72313	0.0405251	2.09764e-05	up
c109217.graph_c1	FD755_023483	8.93055	4.15031e-05	3.22231e-21	up
c102322.graph_c0	KRTCAP3	4.06388	9.73465e-05	2.66904e-34	up
c112090.graph_c1	TNFRSF1A	2.82642	0.0014325	1.30238e-17	up
c99155.graph_c0	CCDC167	0.435226	0.00108288	8.24696e-07	down
c111307.graph_c1	CHRNB1	0.239516	0.00277059	1.66391e-15	down
c112481.graph_c2	FD755_005102	0.0898895	0.00139312	1.58507e-09	down
c110504.graph_c4	SLC4A4	10.7193	0.000188356	1.65609e-75	up
c112308.graph_c0	SERPINB6	3.14994	7.44137e-05	1.01419e-22	up
c109146.graph_c1	MPP5	2.96712	0.0217331	1.32266e-10	up
c110262.graph_c1	PYGB	8.64381	0.000124214	3.87309e-64	up
c103008.graph_c0	CKS2	0.260918	1.19206e-05	3.54449e-36	down
c111356.graph_c0	ElaDav_111356	2.88732	0.000350404	5.32259e-11	up
c111742.graph_c1	SLC9A3R2	0.255959	0.00208941	1.87276e-10	down
c110201.graph_c0	RFC2	0.19767	0.0124596	1.98009e-16	down
c97774.graph_c0	RBBP8	3.63097	0.0591286	5.13586e-05	up
c111690.graph_c5	MFHAS1	3.97958	0.00234556	1.13974e-13	up
c110438.graph_c1	NMRAL1	0.390294	0.00503066	1.12788e-06	down
c105590.graph_c0	KCTD5	2.02657	0.00542765	1.20734e-09	up
c102805.graph_c0	LYNX1	0.412578	0.00482935	2.006e-06	down
c111304.graph_c0	NEDD4L	9.24741	0.000211518	6.30246e-66	up
c73809.graph_c0	ElaDav_73809	0.102008	0.126917	6.60986e-07	down
c95477.graph_c0	Cadr_000025658	0.389771	0.0324607	0.00379027	down
c109578.graph_c8	DUSP11	0.46781	0.000142229	9.40274e-14	down
c112058.graph_c0	mRhiFer1_008483	4.26667	0.00130759	4.05677e-05	up
c109200.graph_c0	USP4	2.42448	0.00310155	3.8111e-07	up
c110236.graph_c1	C11ORF70	0.453034	0.00257958	2.2813e-05	down
c104261.graph_c0	ADM	4.65085	0.00644665	1.34525e-16	up
c111356.graph_c1	ElaDav_111356	5.98394	0.0306547	1.29683e-17	up
c99976.graph_c0	ElaDav_99976	0.237881	0.0051964	0.000718496	down
c84232.graph_c0	FOXO1	0.266667	0.00650035	1.84647e-06	down
c101807.graph_c0	AQP1	2.06439	0.0206035	8.40438e-07	up
c59365.graph_c0	ElaDav_59365	17.029	0.000177948	8.99622e-07	up
c104192.graph_c0	TMEM26	2.1782	0.0474207	0.00653533	up
c107919.graph_c0	GOT1	3.79264	0.00021652	1.95069e-34	up
c60945.graph_c0	ElaDav_60945	0.287761	0.00462415	0.000664188	down
c111508.graph_c0	SEC14L2	49.5511	0.00114578	1.35611e-146	up
c102504.graph_c0	TMEM65	2.90732	0.00253474	1.97919e-13	up
c97798.graph_c0	FD754_002654	2.55664	9.28607e-05	1.37977e-17	up
c107349.graph_c0	ZNF326	0.49935	0.00500886	1.34563e-06	down
c110248.graph_c3	ElaDav_110248	0.0853864	0.000229905	5.3879e-58	down
c112832.graph_c0	CD4	2.02	0.0692029	0.0004709	up
c110041.graph_c4	ElaDav_110041	0.308137	0.0701325	0.0127152	down
c98410.graph_c0	TBX2	2.73691	0.00139725	3.85474e-12	up
c109018.graph_c2	ElaDav_109018	22.1664	0.00450266	2.69638e-20	up
c104896.graph_c0	PTGES2	0.481578	0.000272295	2.92315e-09	down
c107405.graph_c0	B4GALNT3	2.04442	0.0189896	2.24232e-05	up
c109213.graph_c0	SEMA4A	0.29518	0.000130296	1.07469e-15	down
c111114.graph_c6	PKP1	2.91323	0.00102133	7.16488e-15	up
c107515.graph_c0	ARMCX3	0.470625	0.0329464	5.3649e-06	down
c109443.graph_c0	ZBTB48	0.413599	0.00890146	6.41368e-05	down
c50462.graph_c0	ElaDav_50462	0.174673	0.0057316	3.54372e-07	down
c112071.graph_c7	ElaDav_112071	0.478681	0.00827718	1.3993e-05	down
c106575.graph_c1	ElaDav_106575	2.2671	0.0911826	0.0115449	up
c104322.graph_c1	DOCK1	2.37448	0.000964703	1.80697e-12	up
c104580.graph_c1	FD754_009435	0.308992	0.0442769	0.000658411	down
c115001.graph_c0	M91_01182	0.404579	0.0100188	0.01766	down
c114618.graph_c0	MESP1	3.78706	0.000963678	3.07935e-06	up
c111914.graph_c3	FD754_005318	2.46007	1.33532e-05	1.93039e-09	up
c81289.graph_c1	ElaDav_81289	2.07918	0.0488022	0.0190853	up
c110819.graph_c11	ElaDav_110819	2.95938	0.00233335	2.17521e-13	up
c84129.graph_c1	ElaDav_84129	0.364858	0.0352522	0.00239133	down
c108846.graph_c2	DBR06_SOUSAS810108	0.145283	0.000432446	5.27968e-10	down
c109401.graph_c0	CDCA2	0.199107	0.00037401	7.88277e-34	down
c98534.graph_c0	ElaDav_98534	0.407913	0.0409805	0.00914219	down
c108502.graph_c0	SORT1	2.01372	0.00443701	1.61588e-08	up
c110996.graph_c5	ElaDav_110996	14.5875	0.00474115	2.90065e-07	up
c110284.graph_c1	NOL12	3.5051	0.00129126	2.45093e-22	up
c112271.graph_c7	EI555_012670	2.77774	0.0165233	0.00664412	up
c111527.graph_c15	ElaDav_111527	2.34282	0.0167084	0.000839859	up
c111587.graph_c0	RREB1	5.78144	0.000466354	8.90674e-47	up
c83835.graph_c1	ElaDav_83835	5.83502	0.00167731	1.3417e-25	up
c103845.graph_c0	ElaDav_103845	0.0806919	0.0118766	3.66865e-12	down
c109345.graph_c5	PAK6	2.32125	0.0116395	1.22005e-07	up
c111318.graph_c8	ElaDav_111318	12.1557	0.00578191	1.43018e-07	up
c110619.graph_c0	ElaDav_110619	0.334862	3.36281e-05	1.05484e-20	down
c109865.graph_c0	ElaDav_109865	3.26081	0.00506599	0.000695978	up
c108949.graph_c2	FD755_005795	0.237426	0.00444321	4.14869e-20	down
c111309.graph_c10	PLOD3	2.82158	0.000749915	1.80376e-18	up
c106057.graph_c0	ElaDav_106057	2.21836	0.00237902	3.03823e-12	up
c110081.graph_c3	ACOX1	5.07758	0.000198612	5.79873e-40	up
c111684.graph_c7	AADAC	2.50371	0.020561	9.39083e-09	up
c80786.graph_c0	ElaDav_80786	5.19801	0.00634804	0.000790319	up
c109871.graph_c7	ElaDav_109871	3.09545	0.0692292	1.68827e-06	up
c108012.graph_c0	TPMT	3.00048	0.00252608	1.74277e-09	up
c111915.graph_c3	ElaDav_111915	3.83902	0.00732951	1.3503e-10	up
c84541.graph_c0	PTGES	2.34201	0.0193434	2.78288e-07	up
c112160.graph_c4	MX1	3.18797	0.194935	0.00824039	up
c115686.graph_c0	ElaDav_115686	0.129256	0.0297659	6.96209e-05	down
c110660.graph_c13	IKZF3	2.93383	0.000534658	1.90719e-05	up
c110932.graph_c0	DYSF	2.13828	0.0325005	9.47386e-06	up
c110418.graph_c2	M91_12962	3.5236	0.00288028	1.36443e-09	up
c112131.graph_c5	ElaDav_112131	0.207573	0.00602826	8.76408e-12	down
c106714.graph_c3	MIS18A	0.27984	0.00578465	5.79459e-09	down
c112011.graph_c2	CKB	2.84425	0.00174561	6.06869e-13	up
c110734.graph_c0	E5288_WYG019284	2.37472	0.00250427	8.56625e-09	up
c102088.graph_c0	ElaDav_102088	0.120162	1.09405e-05	4.43422e-12	down
c112694.graph_c2	IL22	2.69594	0.0269869	9.30292e-13	up
c98073.graph_c0	ElaDav_98073	0.0267057	0.0829601	3.94554e-11	down
c94954.graph_c0	BTG1	2.70128	0.00202662	3.16352e-13	up
c110582.graph_c4	ElaDav_110582	2.38389	0.000135934	3.99547e-11	up
c105539.graph_c0	HES1	4.78774	0.00643469	1.43609e-24	up
c112074.graph_c1	MDM2	0.430923	7.1881e-05	2.80035e-11	down
c109880.graph_c1	IRF6	3.77681	0.000841218	8.26348e-17	up
c102440.graph_c0	SPSB1	3.00437	0.0175364	1.88763e-08	up
c105937.graph_c0	FD754_002763	2.45229	0.00458436	0.000205885	up
c107896.graph_c0	CDK2	0.390469	0.0144349	8.58014e-08	down
c111863.graph_c6	ElaDav_111863	36.4142	0.000371861	3.85772e-14	up
c103520.graph_c0	S1PR1	0.0325975	0.000317141	1.31567e-75	down
c98385.graph_c0	ElaDav_98385	0.0661585	0.00238312	6.81702e-27	down
c111658.graph_c1	ElaDav_111658	0.394942	0.146912	0.00402103	down
c104417.graph_c0	HYAL2	3.74291	5.36354e-05	1.71714e-39	up
c108289.graph_c0	ElaDav_108289	3.63336	3.88117e-06	9.09452e-05	up
c112521.graph_c8	ElaDav_112521	3.19463	0.00149506	3.6791e-10	up
c101141.graph_c0	FD754_006772	0.124173	0.0262754	5.19782e-07	down
c108007.graph_c0	VEGFB	0.432316	0.000686328	6.88238e-07	down
c102601.graph_c0	SPSB1	0.498193	0.022018	1.1438e-07	down
c105662.graph_c0	AFAP1L1	2.58643	0.00146834	4.37229e-06	up
c98488.graph_c0	OIP5	0.194466	0.00553958	1.91388e-13	down
c111579.graph_c1	ElaDav_111579	0.430687	0.0166051	0.00189207	down
c112682.graph_c2	CYP4F21	13.4866	7.20141e-06	1.01813e-90	up
c112332.graph_c3	CYP11B1	3.42482	0.056416	0.00112142	up
c111146.graph_c9	RABGGTB	0.119643	0.000487138	2.91127e-49	down
c114493.graph_c0	ElaDav_114493	2.47627	0.00638354	9.99095e-05	up
c98237.graph_c0	ElaDav_98237	0.144976	0.0890298	8.88044e-06	down
c115052.graph_c0	ElaDav_115052	12.6752	3.16322e-07	9.38839e-36	up
c108229.graph_c1	FGD3	2.02993	0.0460742	0.00979629	up
c109945.graph_c4	ZWILCH	0.21549	0.00111129	2.87603e-20	down
c113171.graph_c0	ElaDav_113171	8.61251	0.000602991	1.06343e-24	up
c110153.graph_c4	ElaDav_110153	0.420091	0.046156	0.0111043	down
c111868.graph_c0	E5288_WYG020430	0.0551259	0.00940157	1.82274e-33	down
c98256.graph_c0	CUEDC2	0.357673	5.53175e-05	3.73302e-16	down
c102597.graph_c1	RSRC1	0.476144	0.028148	8.50876e-05	down
c109480.graph_c6	ZNF274	2.19587	0.0295133	0.000426201	up
c100405.graph_c1	BN2614_LOCUS2	0.0337734	0.00632231	9.37538e-12	down
c109414.graph_c0	HDDC2	0.371798	0.00360856	2.53081e-14	down
c105205.graph_c0	FD754_007396	0.40566	0.00563993	0.00552811	down
c112102.graph_c19	ElaDav_112102	3.13518	0.00507701	8.36866e-07	up
c98005.graph_c0	ElaDav_98005	0.388816	0.000597979	0.00749886	down
c103900.graph_c0	C1QA	2.5965	0.0161708	4.43546e-06	up
c107675.graph_c0	CHRM1	2.39649	0.109082	0.008474	up
c111106.graph_c0	FD754_011144	3.19753	0.00309628	1.57127e-14	up
c102090.graph_c1	FD754_002418	0.423983	0.00473062	2.43418e-06	down
c84304.graph_c0	CLEC6A	2.94994	0.0293313	0.000229853	up
c111896.graph_c0	ElaDav_111896	2.33818	0.0273383	0.0327862	up
c106645.graph_c0	DNPEP	3.81021	0.000334664	1.84359e-32	up
c104114.graph_c0	ElaDav_104114	0.352455	0.113107	0.000107221	down
c106986.graph_c0	CRYL1	2.59475	0.000898352	3.16148e-18	up
c111277.graph_c1	EPB41L5	0.126176	0.000177613	2.49673e-49	down
c112524.graph_c4	ElaDav_112524	3.5962	0.00213185	3.49624e-10	up
c108839.graph_c2	CDC14C	2.80688	0.0016554	1.69487e-15	up
c111819.graph_c4	ElaDav_111819	3.14192	0.000402457	1.44316e-14	up
c111481.graph_c3	ElaDav_111481	4.87886	0.00426434	0.00016463	up
c109602.graph_c2	ElaDav_109602	0.486111	9.62346e-06	0.000346201	down
c112175.graph_c5	STK4	0.410047	0.00732924	8.21611e-13	down
c114592.graph_c0	ElaDav_114592	8.53456	0.0045346	2.2177e-13	up
c82339.graph_c0	ElaDav_82339	0.434512	0.00437845	0.0114192	down
c102631.graph_c0	FXYD6	2.15236	0.0062776	7.08769e-09	up
c112295.graph_c19	ElaDav_112295	7.01548	0.0194905	2.83596e-15	up
c111081.graph_c6	ElaDav_111081	3.06827	0.00366749	5.85846e-07	up
c109693.graph_c5	HSD11B2	5.70637	0.000681029	4.95717e-11	up
c112156.graph_c2	KLRC1	4.14217	0.0290922	4.4367e-07	up
c97752.graph_c0	ElaDav_97752	2.88814	0.00231637	5.56563e-12	up
c110174.graph_c2	ElaDav_110174	0.36261	0.0010596	9.02934e-07	down
c97822.graph_c0	ElaDav_97822	0.453889	0.000133123	0.0114276	down
c110127.graph_c4	ElaDav_110127	0.330282	0.0276543	4.36204e-05	down
c102414.graph_c1	HK2	0.453849	0.0374173	0.000132686	down
c108483.graph_c0	SNX7	2.58657	0.000399612	5.27679e-16	up
c83992.graph_c0	COL9A2	0.0752283	0.000764695	1.01972e-06	down
c110049.graph_c2	SCOC	2.11316	0.00116694	1.22488e-10	up
c69231.graph_c0	MMP3	2.53062	0.242456	0.049753	up
c98386.graph_c0	TG	2.60406	0.0148639	6.38898e-05	up
c111134.graph_c6	TDRD7	3.14033	0.00197086	1.5878e-28	up
c112153.graph_c0	ElaDav_112153	7.85629	0.000185889	3.18407e-57	up
c98086.graph_c0	RASSF7	2.55184	0.00201105	1.01644e-12	up
c83252.graph_c0	LIMD2	0.269622	0.00183084	1.01492e-18	down
c110660.graph_c5	ElaDav_110660	0.10884	0.00790618	1.3662e-06	down
c66622.graph_c0	ElaDav_66622	26.7204	0.000399428	6.60961e-11	up
c106674.graph_c2	LBR	0.269126	6.51562e-05	3.53047e-23	down
c83015.graph_c0	ElaDav_83015	0.164827	0.00209288	7.10676e-10	down
c107821.graph_c0	FD755_020501	2.95858	0.0290072	0.00272355	up
c114656.graph_c0	ElaDav_114656	0.103281	0.0607665	1.35052e-06	down
c113266.graph_c0	ElaDav_113266	0.26156	0.0157793	3.65215e-11	down
c112706.graph_c1	ERVW-1	0.192931	8.19532e-05	1.91522e-29	down
c112307.graph_c3	MSH2	0.156474	0.00176226	6.00815e-29	down
c110930.graph_c0	INTS10	0.39018	5.67593e-06	5.75563e-17	down
c98589.graph_c0	GEM	0.131314	0.0262788	3.70431e-06	down
c112649.graph_c6	E5288_WYG009791	0.467601	0.0856517	3.78938e-07	down
c57956.graph_c0	LOC101358241	2.13631	0.0323138	0.0151773	up
c108799.graph_c0	ElaDav_108799	7.71067	4.68821e-08	1.83605e-25	up
c105269.graph_c0	NTRK3	0.161136	0.005099	8.35579e-11	down
c111699.graph_c0	Celaphus_00009024	2.35968	0.0052518	6.45896e-06	up
c114730.graph_c0	ElaDav_114730	2.79296	0.00290874	1.38845e-05	up
c80344.graph_c0	ElaDav_80344	2.02649	0.0628508	0.0498139	up
c108587.graph_c0	ALS2	0.235242	0.00124223	5.62995e-21	down
c112506.graph_c7	LILRB5	2.08221	0.0191091	7.57136e-06	up
c105730.graph_c0	SCRN3	3.57173	7.94459e-05	1.7584e-12	up
c113072.graph_c0	FD754_003129	2.37896	0.0103971	5.82374e-08	up
c113045.graph_c0	ElaDav_113045	2.48517	0.000207511	4.79375e-18	up
c82829.graph_c0	ZCCHC9	2.31303	0.0330099	0.0316525	up
c111918.graph_c3	ElaDav_111918	2.56098	0.226792	0.00166123	up
c108324.graph_c1	CEP57	0.377004	0.0353039	0.000332015	down
c104757.graph_c3	CHST10	0.274537	0.00154919	9.28429e-16	down
c108514.graph_c0	ElaDav_108514	0.306094	0.0262589	1.31356e-05	down
c106419.graph_c3	ADRA2	3.09357	0.0158918	9.49904e-05	up
c112685.graph_c7	PIGR	9.95119	0.00054792	1.29631e-50	up
c106426.graph_c0	G4228_020240	0.200252	0.0131311	3.99369e-21	down
c108564.graph_c0	ElaDav_108564	4.83045	0.00517038	1.56924e-07	up
c113812.graph_c0	ElaDav_113812	2.24999	0.122511	0.0366615	up
c65622.graph_c0	ElaDav_65622	0.343826	0.00545295	0.00600943	down
c105479.graph_c0	Celaphus_00007732	0.394804	0.0275327	0.0031578	down
c112131.graph_c4	RAB29	0.250064	0.000932064	6.5229e-20	down
c81414.graph_c0	CB1_001390003	0.0431385	0.00504521	1.77037e-08	down
c102586.graph_c1	E5288_WYG007183	0.336773	0.13321	0.0266297	down
c106776.graph_c0	MAD1L1	0.453176	0.000301861	8.62549e-12	down
c102613.graph_c0	Celaphus_00013819	0.429323	0.00142689	2.93047e-08	down
c103422.graph_c2	ElaDav_103422	3.76269	0.00124337	3.01903e-10	up
c109784.graph_c4	ElaDav_109784	3.27199	0.000713322	4.75889e-14	up
c110615.graph_c4	SLC2A2	4.14053	0.00335377	6.87227e-22	up
c116261.graph_c0	FD755_022252	24.8364	3.38961e-06	1.11523e-07	up
c104663.graph_c0	E2I00_016113	0.161048	0.00028019	8.9267e-07	down
c109233.graph_c2	ZCCHC2	2.52315	0.0991194	2.02992e-05	up
c107692.graph_c0	KCNK1	5.30085	0.000394145	0.000113795	up
c107667.graph_c0	FD755_006058	0.370587	0.0219279	1.512e-05	down
c107078.graph_c0	ElaDav_107078	61.9827	0.00138051	6.06336e-14	up
c81240.graph_c0	ALPI	29.2984	0.00307358	3.49967e-76	up
c111295.graph_c0	ElaDav_111295	0.370717	0.00183149	5.44055e-06	down
c110934.graph_c2	E5288_WYG013719	0.359625	0.0243767	0.000640911	down
c112069.graph_c0	TMEM131L	0.191149	0.000186307	9.04969e-51	down
c112356.graph_c5	Cadr_000011988	2.87818	0.0170203	0.00722217	up
c98274.graph_c0	HAS2	3.6248	0.00393356	7.66483e-11	up
c111856.graph_c1	CLDN1	4.42231	0.00556681	4.79478e-07	up
c111091.graph_c0	ADCY6	2.23321	0.0252202	1.36269e-12	up
c112674.graph_c1	SIGLEC13	0.10298	0.0057422	8.09279e-10	down
c108784.graph_c0	FD755_021387	2.07953	0.0792931	3.56108e-09	up
c107514.graph_c0	XKR5	0.0600219	0.0108656	3.66055e-11	down
c112310.graph_c1	ElaDav_112310	0.260491	0.000587436	0.000155754	down
c111377.graph_c3	ElaDav_111377	9.90711	0.0410299	1.52986e-08	up
c111109.graph_c6	SLC3A2	2.74916	0.00175485	1.47411e-13	up
c98053.graph_c0	KLHL13	0.33204	0.0643297	0.00328057	down
c104530.graph_c0	ELOVL7	3.27739	0.00246495	1.23633e-18	up
c110547.graph_c1	FD754_002122	2.29862	0.00193619	1.97524e-07	up
c104470.graph_c0	HPN	2.7354	0.00621848	3.04114e-11	up
c93284.graph_c0	ElaDav_93284	0.445868	0.00273728	0.00341842	down
c109675.graph_c10	ElaDav_109675	0.313242	0.0448204	0.00200169	down
c104208.graph_c0	ElaDav_104208	0.0450586	0.00215434	8.06394e-09	down
c102509.graph_c0	IL8	4.92799	0.00175754	8.31115e-18	up
c112099.graph_c0	SCN4A	0.146032	0.00614151	0.0011987	down
c68642.graph_c0	CXCL17	4.33672	0.0109906	1.26371e-10	up
c76074.graph_c0	ElaDav_76074	0.394767	0.0264724	0.0141924	down
c110573.graph_c2	LYSMD2	0.349925	0.0105244	2.03984e-06	down
c106874.graph_c3	FAF2	0.490872	0.00342884	1.87061e-11	down
c105614.graph_c0	XKRX	0.147387	0.0212066	0.00105585	down
c102407.graph_c0	NEK6	0.379332	0.000749356	8.78462e-14	down
c116277.graph_c0	ElaDav_116277	0.0566354	0.00238014	7.42736e-07	down
c104482.graph_c2	LYPA_23C015701	2.65373	0.0206191	6.55408e-06	up
c109172.graph_c0	FD754_000912	2.58024	0.176476	0.000467534	up
c101785.graph_c0	ElaDav_101785	2.41173	0.00657858	0.000277269	up
c111421.graph_c4	STRADA	0.429312	0.00145007	8.85726e-10	down
c116467.graph_c0	CDH6	0.0951778	9.52042e-05	1.18846e-07	down
c110182.graph_c0	ElaDav_110182	2.00065	0.0014705	0.0456335	up
c83410.graph_c0	CHAC2	4.35733	0.00139082	3.59585e-12	up
c111248.graph_c1	GGT7	3.74552	0.00137361	1.19803e-11	up
c98029.graph_c0	ElaDav_98029	0.382217	0.0142997	9.64189e-13	down
c111303.graph_c3	PRKAG2	3.62605	0.000161449	1.49607e-32	up
c110533.graph_c0	ZC3H12A	2.39852	0.0544171	0.00197204	up
c111444.graph_c0	AMIGO2	5.89025	0.000452581	5.41353e-49	up
c66758.graph_c0	ElaDav_66758	0.345843	0.0394675	0.0168433	down
c110413.graph_c0	CCDC171	0.114908	8.34601e-05	4.02809e-58	down
c111750.graph_c0	ABHD14B	2.08627	0.0173371	5.87561e-06	up
c79042.graph_c0	ElaDav_79042	7.15026	0.00352408	4.48321e-05	up
c97651.graph_c0	LOC102976889	2.20491	0.0839888	0.0391832	up
c102058.graph_c0	ElaDav_102058	0.473363	0.00109848	2.93529e-10	down
c112489.graph_c0	ABCC1	3.99264	0.000398568	6.0773e-11	up
c57943.graph_c0	SNX7	2.82954	0.00649533	1.15114e-09	up
c109007.graph_c0	GK5	0.230296	0.000113329	3.8859e-16	down
c105084.graph_c0	CCNB2	0.300162	0.00313174	2.39307e-21	down
c111221.graph_c0	Celaphus_00005065	2.01952	0.0405302	0.0185542	up
c106122.graph_c3	MAF	3.42281	0.0021663	4.53428e-15	up
c107617.graph_c1	FD755_020776	0.417678	0.000931513	1.97952e-24	down
c112620.graph_c3	ACOT2	2.88486	0.0051037	3.19735e-08	up
c97849.graph_c0	ElaDav_97849	2.46529	0.00276332	2.64759e-07	up
c111859.graph_c1	GLUL	0.358116	0.0347642	3.87089e-10	down
c110917.graph_c2	ATP10D	0.286175	0.000177623	1.31682e-27	down
c108560.graph_c0	KCNJ3	7.78385	4.60675e-05	1.03608e-17	up
c111519.graph_c0	ElaDav_111519	3.07948	0.00384601	9.92201e-06	up
c76055.graph_c0	FD754_000616	2.80338	0.0111085	2.36185e-06	up
c98040.graph_c0	CENPW	0.244755	0.00565175	4.62282e-13	down
c104305.graph_c0	ElaDav_104305	2.82998	0.00164184	5.10739e-09	up
c112501.graph_c6	SIGLEC13	2.68512	0.0304592	0.000605676	up
c110379.graph_c2	KRI1	2.19198	0.00449055	1.95574e-10	up
c111332.graph_c2	KLHDC4	0.454367	0.000222155	7.2942e-13	down
c64713.graph_c0	SFRP1	2.32641	0.0600051	1.67242e-05	up
c111365.graph_c2	ElaDav_111365	0.234555	0.00464601	5.24284e-10	down
c102027.graph_c0	ABCC2	4.21141	0.0011444	4.50482e-11	up
c102282.graph_c0	ElaDav_102282	0.0742531	0.000209072	8.54968e-33	down
c112160.graph_c3	Cadr_000002588	0.0276426	0.000129528	3.02654e-15	down
c111295.graph_c6	C19orf54	0.0896354	0.000510689	1.21982e-33	down
c107742.graph_c0	C1GALT1	0.479768	0.00772742	2.44703e-08	down
c105456.graph_c1	SLC46A2	0.253075	0.0109417	0.000571508	down
c109386.graph_c1	FD754_019940	0.224721	0.0172403	4.29027e-07	down
c109939.graph_c0	DNTT	0.274704	0.0288032	1.32177e-08	down
c82919.graph_c1	ElaDav_82919	0.0288753	0.0108237	4.69532e-11	down
c110002.graph_c1	S100A13	3.21659	0.0029363	3.67011e-16	up
c97405.graph_c0	FAM76A	0.404135	0.0482518	0.00700912	down
c102697.graph_c0	ARMC5	2.65854	0.136392	0.00155634	up
c110678.graph_c0	PLK2	3.09987	0.000270188	6.56669e-16	up
c112745.graph_c4	FD754_013644	5.07583	0.00655683	3.92123e-25	up
c110577.graph_c4	SYT10	0.380733	0.0110207	7.84329e-09	down
c60345.graph_c0	ElaDav_60345	0.0930774	0.00137221	1.38505e-05	down
c110625.graph_c0	FD754_019908	0.379482	0.0754867	0.00689614	down
c109898.graph_c0	ElaDav_109898	2.00661	0.00278942	7.7116e-10	up
c111366.graph_c6	ElaDav_111366	3.68574	0.0189297	1.14366e-06	up
c62854.graph_c0	ElaDav_62854	3.68231	0.0145957	0.000481267	up
c51777.graph_c0	SCNN1D	0.0752449	0.000499755	6.67769e-09	down
c114445.graph_c0	ElaDav_114445	4.26047	0.00504866	9.11069e-05	up
c112194.graph_c2	ITPK1	3.42455	0.00353989	4.7482e-16	up
c105354.graph_c0	PPP1R1A	3.20758	0.00151768	1.89487e-06	up
c108388.graph_c1	ElaDav_108388	10.6951	0.0120639	1.99006e-17	up
c112142.graph_c2	FD754_016494	0.363303	0.000235228	2.70538e-11	down
c108898.graph_c0	SLC25A22	3.00623	7.52055e-06	2.14659e-20	up
c111696.graph_c0	NSMF	2.35717	0.00310334	9.38455e-09	up
c110127.graph_c3	HMGB2	0.330825	0.00499024	4.22455e-12	down
c109909.graph_c3	HOXB7	0.301943	0.00575085	0.000172119	down
c110762.graph_c5	LMBRD1	2.02427	0.0261938	1.38841e-06	up
c110625.graph_c3	FD754_019908	2.33818	0.981877	0.00488237	up
c104173.graph_c0	SLC5A4	80.8686	0.00221775	2.77209e-16	up
c110331.graph_c10	TARM1	2.97719	0.022153	0.00023866	up
c112305.graph_c1	IRAG1	2.35459	0.00527879	3.27051e-12	up
c109372.graph_c11	ElaDav_109372	3.08517	0.0025084	3.86008e-05	up
c82623.graph_c0	PAX6	2.73587	0.0880948	0.00845092	up
c110970.graph_c1	TRIP10	2.73274	0.00224274	6.12098e-15	up
c102280.graph_c0	KIT	2.63317	0.00563776	6.97218e-10	up
c113390.graph_c0	ElaDav_113390	11.3359	0.0110767	9.77771e-11	up
c112325.graph_c0	NREP	0.171283	0.00511679	2.92579e-18	down
c106193.graph_c0	HLTF	0.310367	0.00138406	1.53487e-15	down
c51544.graph_c0	ElaDav_51544	0.0523154	0.00209661	2.33835e-07	down
c97844.graph_c0	RAB39B	0.486089	0.0525801	0.00239487	down
c111755.graph_c1	AGPAT1	2.35554	0.0289091	2.92826e-05	up
c66605.graph_c0	U2AF	0.43268	0.0728467	0.0180047	down
c102533.graph_c1	R3HDM4	2.63287	0.000157186	1.89607e-21	up
c98035.graph_c0	ElaDav_98035	3.65516	0.000827541	8.30644e-12	up
c110234.graph_c12	RAB30	2.35551	0.024228	1.29728e-05	up
c108715.graph_c0	FD754_020632	3.99465	0.0295109	0.000492016	up
c110965.graph_c7	NEK11	3.04522	6.9841e-05	2.24567e-18	up
c112369.graph_c1	FD754_019446	0.440013	0.000513005	1.82652e-08	down
c97961.graph_c0	ElaDav_97961	0.221885	0.000318369	4.52898e-06	down
c111021.graph_c0	WEE2	0.376428	0.000744514	1.39022e-14	down
c110939.graph_c1	ACE	33.3214	0.00223974	1.34143e-119	up
c105174.graph_c0	ElaDav_105174	0.339223	0.0230133	0.000270175	down
c108200.graph_c6	SLC25A37	3.91826	0.000126524	7.33705e-31	up
c112243.graph_c5	PHLDB1	2.72522	0.00229334	4.47513e-15	up
c110055.graph_c1	STAT2	2.10882	0.0779437	3.22447e-05	up
c110645.graph_c0	TRPM6	2.80947	0.0479534	4.57154e-06	up
c106180.graph_c0	NEFM	2.98362	0.0201355	0.00269917	up
c102350.graph_c0	E5288_WYG007544	8.79933	0.00563454	1.13123e-27	up
c112733.graph_c0	ABCC1	4.16141	1.41414e-05	1.18468e-07	up
c112652.graph_c0	SETMAR	0.237377	0.00023826	2.46046e-18	down
c111924.graph_c6	BTN3A3	2.24351	0.00498425	2.35639e-05	up
c110095.graph_c1	FD755_024454	0.305886	6.15787e-07	1.47905e-29	down
c108123.graph_c1	ElaDav_108123	3.3383	0.0135458	0.00111586	up
c111442.graph_c1	ILDR1	3.56633	4.51819e-05	1.65677e-37	up
c110599.graph_c3	HNRNPA2B1	0.423527	0.0147156	3.28119e-07	down
c60997.graph_c0	ElaDav_60997	2.37256	0.0324249	0.00803457	up
c112678.graph_c2	ElaDav_112678	5.28071	0.00225148	1.15443e-29	up
c111256.graph_c0	CNDP2	3.47036	2.6081e-05	2.07159e-36	up
c109105.graph_c2	ElaDav_109105	0.447924	0.0607063	0.0433095	down
c112537.graph_c5	FD755_019995	3.08955	5.11735e-05	8.07972e-23	up
c102346.graph_c0	ElaDav_102346	0.368991	0.00890759	2.36911e-08	down
c112238.graph_c4	mMyoMyo1_012188	0.405104	0.015376	0.000623274	down
c110261.graph_c0	ATM	0.278926	8.8199e-05	1.63769e-29	down
c111779.graph_c7	FD755_025432	3.10715	0.00174897	2.50814e-09	up
c109403.graph_c0	SLC4A10	0.477232	0.00593592	6.46872e-07	down
c111755.graph_c8	ARNTL	4.21388	0.000679243	1.20045e-23	up
c112639.graph_c7	TUBA1B	0.494026	0.000233367	2.01705e-10	down
c109784.graph_c8	MED30	0.46864	0.00140015	3.70684e-06	down
c97683.graph_c1	ElaDav_97683	0.159636	0.00070509	3.79201e-05	down
c65219.graph_c0	ElaDav_65219	3.86497	0.00933123	0.00128441	up
c112672.graph_c8	GPR155	3.61511	0.00877133	4.06923e-17	up
c117415.graph_c0	ElaDav_117415	0.0500501	0.000326816	1.22746e-07	down
c111777.graph_c11	FD755_011552	2.0939	0.00409	0.00137623	up
c104666.graph_c0	SPC24	0.2231	0.000197357	2.46844e-24	down
c108294.graph_c0	M91_18106	2.91022	0.1503	0.000349143	up
c105800.graph_c0	KANK2	0.201194	0.000861099	2.09371e-55	down
c110405.graph_c3	HJG59_009595	0.0274142	0.0038722	8.4151e-12	down
c111916.graph_c10	ElaDav_111916	0.431614	0.00230557	0.00142649	down
c110440.graph_c14	FD755_012988	2.17311	0.0136448	5.99228e-11	up
c108265.graph_c0	NTN1	0.114626	0.00271843	4.10447e-13	down
c70225.graph_c0	ElaDav_70225	0.416372	0.00919373	0.0237217	down
c108442.graph_c13	HINFP	2.63139	0.00121505	1.78689e-15	up
c111436.graph_c11	ElaDav_111436	0.43699	0.00760836	0.00665865	down
c110742.graph_c1	SMARCA4	0.267852	0.00127029	4.94701e-15	down
c81745.graph_c0	Celaphus_00014113	0.204152	0.00863511	3.76321e-19	down
c60946.graph_c0	POMC	2.0934	0.0695602	0.00705161	up
c109433.graph_c0	ElaDav_109433	6.70974	0.0022319	9.88917e-07	up
c111263.graph_c2	FD755_002431	0.470005	0.00675793	1.50844e-09	down
c111901.graph_c10	ElaDav_111901	0.378245	0.12892	0.00825848	down
c108933.graph_c0	HOXB4	5.27259	0.000974552	2.18327e-08	up
c108204.graph_c2	RGS20	0.433224	0.00186337	0.00691234	down
c108264.graph_c0	ElaDav_108264	0.0266433	0.00150343	7.12854e-14	down
c108710.graph_c0	C3H1orf226	2.72049	0.00110092	3.02885e-16	up
c106801.graph_c0	TRPT1	0.381388	0.0156477	0.000319107	down
c107644.graph_c2	TNPO1	0.463882	0.000328023	1.7881e-10	down
c107332.graph_c0	ElaDav_107332	3.61494	0.0058096	2.70432e-05	up
c110902.graph_c4	USP4	2.0074	0.00683482	2.25461e-06	up
c105570.graph_c0	ESRRA	3.0629	0.000129454	1.70032e-30	up
c112677.graph_c0	ElaDav_112677	3.11109	0.000839589	8.48183e-19	up
c114599.graph_c0	HEBP1	0.255025	0.016355	1.33627e-13	down
c111931.graph_c3	E2I00_014604	2.60137	0.00113743	3.79638e-06	up
c112479.graph_c1	AFAP1L2	2.23962	0.0102816	3.01531e-10	up
c112787.graph_c0	ADORA2A	2.0567	0.00887784	0.0325119	up
c83302.graph_c0	ElaDav_83302	0.341437	0.00289868	0.000323131	down
c112269.graph_c0	ElaDav_112269	0.39928	0.015069	7.4681e-06	down
c107383.graph_c1	LORF2	0.412231	0.00161625	0.0179734	down
c80258.graph_c0	ElaDav_80258	19.2575	0.0021766	4.76212e-16	up
c105935.graph_c5	SIAH2	0.238538	0.000180057	8.92278e-33	down
c108664.graph_c1	PWWP2	3.41976	0.00147458	3.42526e-10	up
c56431.graph_c0	ElaDav_56431	4.21089	0.00283922	5.47257e-08	up
c111375.graph_c4	ElaDav_111375	0.325301	0.0177853	0.00188715	down
c108740.graph_c0	LOC101342582	2.78604	0.00511828	2.56136e-08	up
c112617.graph_c2	MICAL3	0.458134	0.00819011	2.01122e-11	down
c116833.graph_c0	ElaDav_116833	0.16385	0.000247886	0.000127258	down
c106475.graph_c0	FD755_021094	0.282067	0.0134568	2.89483e-10	down
c104563.graph_c0	DBH	0.0212215	3.65694e-05	1.70964e-16	down
c84001.graph_c0	ElaDav_84001	2.12876	0.00762639	3.37822e-09	up
c82006.graph_c0	PRMT6	0.470652	0.00283776	1.27326e-09	down
c112617.graph_c0	ElaDav_112617	0.268249	0.00233675	1.4124e-05	down
c110797.graph_c1	CTSD	0.19579	0.00271601	0.000382627	down
c106577.graph_c1	INPP5A	2.15244	0.00374968	2.75283e-09	up
c107654.graph_c0	BBC3	0.380469	0.0161322	1.21994e-10	down
c97990.graph_c0	ElaDav_97990	3.19825	0.0015198	0.000724951	up
c111928.graph_c1	KIF3C	0.179821	0.0131599	5.30798e-07	down
c114169.graph_c0	MAGI3	2.35121	0.00280139	0.0116594	up
c110303.graph_c0	SMC1A	0.292313	3.49131e-05	3.56622e-27	down
c112004.graph_c8	LRRIQ3	0.444244	0.00431046	3.64514e-05	down
c114249.graph_c0	SMIM8	0.460264	0.00226971	0.00167423	down
c104177.graph_c0	ElaDav_104177	4.4759	0.000279927	7.59848e-30	up
c106145.graph_c3	DPYSL2	0.498474	0.0111059	6.59462e-09	down
c112374.graph_c0	FD754_003628	0.31967	0.00231753	3.12381e-12	down
c109332.graph_c2	PRDX6	0.165188	0.000634222	7.61803e-37	down
c112447.graph_c1	ElaDav_112447	0.32652	0.00931427	8.02556e-05	down
c107798.graph_c1	ElaDav_107798	0.123484	0.0147737	4.61046e-06	down
c82945.graph_c0	ElaDav_82945	0.160628	0.000470614	7.01434e-06	down
c103409.graph_c1	MAGED1	0.393178	0.00138916	2.78447e-16	down
c109564.graph_c5	P2RY2	3.64093	0.0119149	3.32807e-13	up
c108412.graph_c3	GZMA	4.45529	0.0164105	7.50794e-14	up
c109543.graph_c6	CTNS	2.11797	0.0120753	6.86976e-08	up
c111584.graph_c0	ElaDav_111584	0.463287	0.000534256	1.42951e-06	down
c112228.graph_c4	ElaDav_112228	16.2962	0.000629992	3.2582e-09	up
c112433.graph_c0	Celaphus_00005504	7.5097	0.00021571	3.21365e-05	up
c81306.graph_c0	Celaphus_00017374	2.25477	0.00022419	1.14349e-06	up
c111955.graph_c1	TMEM120A	2.99009	0.00100741	1.57515e-19	up
c109298.graph_c0	TSPAN3	2.2345	0.00397492	1.66132e-11	up
c110707.graph_c6	WNT2	2.15504	0.00585301	0.000116286	up
c97771.graph_c0	ElaDav_97771	0.248772	0.000352355	0.00115634	down
c112849.graph_c0	ElaDav_112849	0.476264	0.0199763	0.0180226	down
c98018.graph_c0	ElaDav_98018	2.86774	0.00358721	2.64949e-06	up
c111663.graph_c0	NEIL3	0.356635	0.00163552	2.35759e-12	down
c109861.graph_c4	ElaDav_109861	103.603	0.000738182	7.62744e-19	up
c112160.graph_c1	AFF2	0.0292806	7.72879e-05	9.02723e-10	down
c109874.graph_c13	CENPH	0.142704	0.000462609	6.98526e-27	down
c97685.graph_c1	NTN1	0.358708	0.00326031	0.0132882	down
c112302.graph_c10	ElaDav_112302	50.5246	0.000201206	2.45836e-12	up
c111450.graph_c0	RAB26	2.42902	0.000130251	6.45594e-17	up
c112669.graph_c11	SPSB1	9.44352	0.00940135	7.92428e-21	up
c111514.graph_c1	ElaDav_111514	2.15282	0.00624764	2.59389e-07	up
c111118.graph_c3	SEC31A	2.33231	0.000150357	4.05348e-16	up
c112551.graph_c1	CEP43	0.385213	0.00123173	1.04977e-09	down
c104878.graph_c0	NKD1	0.265658	0.00348467	4.16264e-05	down
c107832.graph_c0	ElaDav_107832	0.0824335	0.00995719	1.10331e-10	down
c110380.graph_c0	SEC24A	2.80631	0.00103818	1.32805e-17	up
c91276.graph_c0	CYP26B1	0.193367	0.000912212	0.000138992	down
c110086.graph_c10	CD22	0.405524	0.00662499	9.09902e-24	down
c110893.graph_c1	RNF19A	2.48569	0.000221655	3.4629e-12	up
c98112.graph_c0	HJG60_008485	0.392269	0.0465797	0.00741519	down
c108347.graph_c3	RHOH	0.401399	0.0179564	1.06252e-11	down
c104997.graph_c0	ETFBKMT	0.461181	0.112324	0.0049945	down
c112046.graph_c10	TJP2	3.51995	0.000585381	2.81389e-26	up
c107985.graph_c0	FYN	12.037	0.00211338	1.19743e-44	up
c111464.graph_c0	FAM13A	2.99326	0.000523487	3.31566e-21	up
c112311.graph_c0	CMAS	2.31205	0.000502486	2.63497e-12	up
c112435.graph_c0	ADPRH	0.361541	0.000416437	4.09952e-17	down
c107355.graph_c0	FAM160B1	2.41919	0.00245344	2.02882e-12	up
c120055.graph_c0	ElaDav_120055	0.0797222	0.00500869	4.90773e-07	down
c100472.graph_c0	ElaDav_100472	3.45554	0.0537302	0.00292117	up
c112009.graph_c5	CHN1	2.72466	4.50444e-05	1.89048e-19	up
c97742.graph_c1	ElaDav_97742	3.66525	0.00529571	0.00741103	up
c109024.graph_c0	CASP6	15.008	0.000111145	5.02083e-30	up
c102483.graph_c0	CPNE1	2.07476	0.312409	0.0423384	up
c111327.graph_c2	GBP6	2.45262	0.211051	0.000579627	up
c105709.graph_c2	SMAD7	3.03787	0.00199671	1.87046e-11	up
c110131.graph_c6	ABCC1	2.06186	0.00350716	1.36807e-08	up
c98161.graph_c1	ElaDav_98161	3.69703	0.00432359	1.88917e-06	up
c106621.graph_c0	ElaDav_106621	2.18606	0.00187478	0.00194668	up
c66690.graph_c0	ElaDav_66690	6.07121	0.000324102	4.84894e-06	up
c111340.graph_c4	DNAJB11	2.07375	0.00509459	1.6978e-07	up
c110234.graph_c7	ElaDav_110234	3.36342	0.0129974	0.00442666	up
c81757.graph_c1	CETN1	0.379979	0.000393223	5.63081e-13	down
c110240.graph_c11	SWAP70	0.10151	5.65337e-06	7.03396e-38	down
c107887.graph_c0	FD754_005177	0.217469	8.57098e-05	2.64919e-30	down
c111926.graph_c9	MAOA	3.4512	0.000292656	8.38055e-28	up
c109524.graph_c0	HOXD4	4.02447	0.154554	3.26919e-05	up
c104465.graph_c0	AQP11	5.00555	0.00202641	2.66329e-09	up
c109739.graph_c0	ElaDav_109739	2.25147	0.00149593	5.30331e-10	up
c107858.graph_c0	FD755_009846	2.62684	0.000471599	9.12775e-05	up
c111339.graph_c1	ElaDav_111339	0.436953	0.00559583	0.0146578	down
c108850.graph_c5	SP	0.278774	0.00342547	1.43353e-16	down
c109785.graph_c2	TAF1B	0.485074	0.00215539	0.000125241	down
c112421.graph_c0	ElaDav_112421	9.71347	0.0037084	3.94415e-08	up
c108984.graph_c0	ElaDav_108984	0.111143	0.00151038	6.55613e-06	down
c109222.graph_c1	ElaDav_109222	0.483082	0.0127884	0.0323448	down
c112465.graph_c1	CAMK2D	0.351564	0.00390518	4.74138e-14	down
c106745.graph_c0	DNAJC22	3.74983	0.000194124	9.82812e-19	up
c111767.graph_c3	ElaDav_111767	0.313866	0.0113395	0.0116931	down
c109156.graph_c0	ElaDav_109156	0.0473369	0.00295073	9.41033e-16	down
c113349.graph_c0	SOSTDC1	0.0540331	0.0125151	1.24207e-24	down
c111608.graph_c1	ElaDav_111608	2.33339	0.00591662	0.000107314	up
c99833.graph_c0	ElaDav_99833	0.401453	0.00221497	3.59625e-05	down
c107773.graph_c0	RTN1	2.00953	0.0951585	0.00232982	up
c104165.graph_c0	EAF1	0.0295145	2.32365e-05	1.76043e-71	down
c101222.graph_c1	ACBD7	0.0620378	0.0198325	6.01341e-18	down
c111431.graph_c4	ElaDav_111431	2.23597	0.0813029	2.32868e-05	up
c81634.graph_c0	ANKRD9	2.59798	0.0208786	7.17855e-05	up
c113883.graph_c0	ElaDav_113883	0.297493	0.00145336	0.000839516	down
c108505.graph_c0	ElaDav_108505	3.51093	0.00681673	0.00028417	up
c108099.graph_c0	FANCC	0.249758	0.000124108	4.15408e-19	down
c103340.graph_c0	RAD51	0.0216964	0.0233902	2.5912e-11	down
c107923.graph_c1	WNK1	6.37952	0.0015592	7.8525e-38	up
c111920.graph_c7	SLC19A3	0.356772	0.064874	1.15727e-05	down
c109464.graph_c0	NEBL	0.23113	0.00143853	1.87193e-11	down
c106626.graph_c0	MAP3K13	3.19297	0.000122042	2.04019e-20	up
c105049.graph_c0	LPAR1	0.127806	0.000574697	2.63188e-07	down
c67405.graph_c0	LOC102989515	0.168988	0.00377077	1.62221e-05	down
c110802.graph_c2	FD754_022477	0.344638	4.24039e-05	1.28808e-19	down
c110952.graph_c2	E5288_WYG021395	2.42921	0.0274245	2.5628e-05	up
c58102.graph_c0	ElaDav_58102	2.11424	0.0346976	0.000410699	up
c108086.graph_c1	CERK	2.49462	0.0102421	4.59811e-08	up
c111664.graph_c0	KIT	2.24946	0.0207592	5.35123e-14	up
c108186.graph_c4	ARMC8	2.01997	0.00556569	2.59309e-10	up
c105651.graph_c0	ZC3H12A	2.52168	0.000549034	8.89981e-20	up
c112452.graph_c8	ElaDav_112452	2.17022	0.0122784	0.00506886	up
c111392.graph_c0	Celaphus_00003666	0.242064	0.00729743	0.0472547	down
c108434.graph_c2	TRIM39	4.59221	6.62142e-06	4.3469e-41	up
c84387.graph_c0	LOC101108520	4.21733	0.000200869	1.34812e-05	up
c109614.graph_c1	CDK1	0.491284	0.00747033	2.5532e-07	down
c110599.graph_c2	HNRNPA2B1	0.462293	0.0203311	5.93286e-06	down
c102436.graph_c0	ElaDav_102436	0.219638	0.00413173	7.89995e-06	down
c107647.graph_c0	ASS1	0.101479	1.90651e-05	1.14452e-96	down
c113611.graph_c0	ElaDav_113611	2.78687	0.00553491	3.70351e-09	up
c104601.graph_c1	RYR1	0.39554	0.00428801	0.00571913	down
c81873.graph_c0	SLPI	0.0170354	0.019627	2.3074e-13	down
c104051.graph_c0	NOC3L	0.459166	0.000815623	7.76857e-07	down
c111907.graph_c0	ElaDav_111907	0.128045	0.0100431	2.91302e-13	down
c111787.graph_c0	FD755_014582	0.318876	0.00623417	1.48811e-09	down
c109492.graph_c1	ElaDav_109492	0.342896	0.00745061	0.0134111	down
c111982.graph_c0	PABPC1	2.13316	0.00166483	5.26587e-17	up
c83899.graph_c0	ElaDav_83899	0.126643	0.0258161	2.51599e-08	down
c100824.graph_c2	ElaDav_100824	10.3215	0.000205983	6.56488e-09	up
c107403.graph_c0	MACROD1	3.2096	0.000648113	2.71462e-08	up
c113071.graph_c0	ElaDav_113071	0.165024	0.00420196	7.23781e-08	down
c113711.graph_c0	ElaDav_113711	4.05231	0.00562572	1.40425e-07	up
c82914.graph_c0	FAM83D	4.04419	0.00658634	9.1315e-14	up
c108173.graph_c0	SLC16A1	2.07331	0.00527969	0.000206871	up
c56812.graph_c0	CYSLTR1	0.388413	0.00913506	6.375e-05	down
c105259.graph_c0	FZD6	2.38993	0.0133219	0.00564754	up
c108337.graph_c2	TJP1	8.81802	0.00234163	8.02448e-38	up
c102532.graph_c0	CDKL2	0.256895	0.00367076	4.35933e-08	down
c104030.graph_c1	Cadr_000013726	0.137258	0.00388032	4.63536e-09	down
c112855.graph_c0	MAGEE1	0.262227	0.00951232	3.45818e-21	down
c82910.graph_c0	CCL3	6.25598	0.00036885	3.19952e-19	up
c58094.graph_c0	FD755_022853	0.493566	0.00476078	0.00369986	down
c105580.graph_c0	ALOX15	0.209567	0.0352889	4.83599e-15	down
c107357.graph_c0	ADGRE2	2.33477	0.053346	0.00137623	up
c106205.graph_c0	ZCCHC7	0.135273	0.000196493	2.41259e-69	down
c95033.graph_c0	ElaDav_95033	0.374194	0.0199382	0.00249155	down
c112598.graph_c0	E5288_WYG003495	0.4094	0.0327925	2.31999e-06	down
c43826.graph_c0	COL11A2	0.167185	0.0394036	5.14453e-05	down
c108760.graph_c0	MMP13	4.28279	0.00944609	0.00712448	up
c98501.graph_c0	EIPR1	0.489112	0.00153608	4.7414e-08	down
c106407.graph_c0	ElaDav_106407	0.269781	0.0192266	0.000141006	down
c109749.graph_c3	LRP2	2.57845	0.000200122	1.28237e-23	up
c111004.graph_c2	ATP2A2	0.328946	0.00225217	1.01078e-24	down
c110612.graph_c1	KIF5A	2.64602	0.135527	0.000686408	up
c107849.graph_c0	LIPH	10.0361	0.00115338	1.53922e-42	up
c110874.graph_c6	LACTB	4.21824	0.00828917	2.26668e-14	up
c81854.graph_c0	PEBP1	0.206182	0.000178879	9.2938e-06	down
c111228.graph_c0	MARF1	0.46213	0.0021599	8.68751e-14	down
c111429.graph_c0	NAPRT	3.69887	0.000405352	5.10668e-37	up
c110247.graph_c1	RFT1	0.35464	0.00144032	5.51493e-13	down
c81256.graph_c0	ElaDav_81256	0.422911	0.0458035	0.00251623	down
c61068.graph_c0	ElaDav_61068	2.00038	0.00130787	0.00931773	up
c83486.graph_c0	SNX24	3.4902	0.00151802	7.15198e-15	up
c108906.graph_c1	ElaDav_108906	8.68335	0.00151186	1.25236e-11	up
c110773.graph_c2	ElaDav_110773	0.0874355	0.000276769	1.9546e-73	down
c106306.graph_c0	SALL2	0.12089	0.012455	4.13233e-21	down
c115455.graph_c0	ElaDav_115455	0.270694	0.0338867	0.000600591	down
c105334.graph_c0	MSR1	4.05021	0.00442434	7.93588e-10	up
c110942.graph_c0	Celaphus_00000985	2.34158	0.013215	3.96817e-05	up
c107076.graph_c2	PLS3	0.279542	4.95975e-05	2.42048e-32	down
c112764.graph_c1	NCR3LG1	0.415463	0.00153378	2.56036e-05	down
c104714.graph_c2	ENPP6	0.120708	0.00953096	0.00216291	down
c112966.graph_c0	FAM98A	0.486858	6.25072e-05	1.68641e-07	down
c83299.graph_c0	LY86	0.181541	0.00182512	1.08193e-08	down
c109857.graph_c4	ElaDav_109857	2.39476	0.0234347	3.27166e-10	up
c111939.graph_c1	M91_11268	4.93733	0.00171646	4.10392e-06	up
c110808.graph_c1	KIF11	0.197466	0.00141161	2.20744e-23	down
c109839.graph_c11	Ugt1a4	2.87873	0.0356188	0.000420701	up
c108778.graph_c0	ElaDav_108778	3.14036	0.00133578	5.68621e-13	up
c112506.graph_c12	ElaDav_112506	13.8474	0.000654669	1.15431e-15	up
c106241.graph_c1	E5288_WYG013534	0.436566	0.00620066	0.000863267	down
c112113.graph_c13	ElaDav_112113	2.74514	0.00885686	1.0514e-08	up
c109557.graph_c1	SREK1IP1	0.375814	0.000728078	8.56857e-18	down
c68422.graph_c0	XKR9	12.1797	0.00074867	1.47846e-28	up
c104495.graph_c0	ElaDav_104495	2.20097	0.000371733	0.00765774	up
c108643.graph_c0	KIF3C	5.00848	0.000628279	1.92074e-11	up
c106435.graph_c1	CNTN1	0.421641	0.00189661	1.8699e-05	down
c102297.graph_c0	M91_13402	0.366632	0.000307142	1.16799e-13	down
c110452.graph_c1	FD755_006885	4.71188	0.000710369	7.47239e-32	up
c111038.graph_c1	FD755_011370	4.91045	0.000458622	5.48183e-09	up
c110156.graph_c2	ElaDav_110156	5.09232	0.0114564	1.63201e-08	up
c112671.graph_c3	ElaDav_112671	6.93852	0.00544787	1.22746e-07	up
c103338.graph_c0	NPNT	2.6077	0.0388708	1.58159e-07	up
c106109.graph_c0	CDS2	4.01271	8.50279e-05	3.22739e-25	up
c61517.graph_c0	ElaDav_61517	2.99315	0.0582526	0.00126481	up
c114017.graph_c0	DEGS2	8.08569	0.00212827	9.57145e-23	up
c112481.graph_c8	LCT	3.87152	0.0729426	2.1996e-14	up
c105709.graph_c0	ElaDav_105709	2.78305	0.00456727	2.67196e-08	up
c108989.graph_c1	FD754_008661	0.473676	0.00248345	1.23843e-11	down
c114141.graph_c0	ElaDav_114141	7.59535	0.00046127	8.83817e-10	up
c107806.graph_c0	MCTS1	0.444353	0.00406138	9.70065e-06	down
c91248.graph_c0	BASP1	0.114379	0.00254125	2.33122e-32	down
c111053.graph_c6	ElaDav_111053	9.10903	0.00477192	7.40684e-08	up
c111311.graph_c16	PICALM	2.1474	0.00894838	2.04698e-09	up
c110216.graph_c3	PRDM10	0.460707	0.0195383	0.0416541	down
c103644.graph_c0	ElaDav_103644	0.28693	0.00263948	7.94819e-06	down
c111115.graph_c3	PTPRN2	2.71015	0.00713175	1.98464e-07	up
c98583.graph_c0	ElaDav_98583	2.09151	0.023199	0.000746553	up
c98584.graph_c0	ElaDav_98584	6.11971	0.00717013	9.07875e-07	up
c112226.graph_c11	ElaDav_112226	4.55533	0.00665049	1.13066e-07	up
c112557.graph_c1	ElaDav_112557	0.39032	0.00121567	0.0116391	down
c97760.graph_c0	RAB27A	0.377887	0.00139031	1.13178e-11	down
c112104.graph_c0	ElaDav_112104	0.187396	0.0250235	0.000245575	down
c110903.graph_c1	VAV1	3.0684	9.51698e-05	1.44149e-23	up
c110925.graph_c3	ABCG2	9.83389	0.000554294	1.2897e-52	up
c111870.graph_c3	FD754_008870	2.12311	0.00324486	4.69074e-08	up
c109853.graph_c2	TTYH1	2.03153	0.018164	9.75438e-06	up
c109793.graph_c0	TRIM72	24.7874	0.00102977	4.20099e-19	up
c108415.graph_c0	FAM200A	3.01597	0.486125	0.019872	up
c111069.graph_c5	RNF125	3.88341	0.00125549	7.69371e-11	up
c102864.graph_c0	CILP	0.189141	0.00143548	1.17823e-33	down
c110248.graph_c6	ATP10D	8.41986	0.000485314	4.83621e-42	up
c97695.graph_c0	STXBP6	2.90614	0.00595314	1.27018e-06	up
c111148.graph_c2	SACM1L	0.288445	0.00245433	1.43948e-28	down
c107350.graph_c1	NRXN1	0.161099	0.000330421	2.68913e-07	down
c97753.graph_c0	ST8SIA6	0.178459	0.0110143	5.4535e-06	down
c91362.graph_c0	ElaDav_91362	0.0543995	0.00855697	2.733e-12	down
c102964.graph_c0	THAP3	0.399454	0.00734746	2.71946e-06	down
c81737.graph_c0	ElaDav_81737	3.13565	0.0214163	4.0846e-05	up
c110066.graph_c11	GIPC2	2.63612	0.00114318	1.70071e-13	up
c58185.graph_c0	SLC22A2	0.378835	0.0604588	9.99739e-05	down
c110843.graph_c5	ElaDav_110843	2.17129	0.00850562	0.0336793	up
c111918.graph_c1	FD754_014485	6.74326	0.000313476	9.32638e-22	up
c107658.graph_c1	CMBL	2.1524	0.0135885	0.000614737	up
c112656.graph_c1	APOB	21.3655	0.00748393	7.85489e-75	up
c108654.graph_c1	ADGRG1	4.53032	0.00136158	1.36699e-33	up
c112364.graph_c2	ElaDav_112364	2.62129	0.0376724	0.00411792	up
c108021.graph_c1	HSPH1	0.408594	0.209203	0.0467528	down
c106722.graph_c1	ElaDav_106722	0.282854	0.00340409	3.84192e-05	down
c112064.graph_c1	RTEL1	0.46459	0.00146692	6.18255e-08	down
c110240.graph_c5	ElaDav_110240	7.57114	0.0149082	5.4008e-14	up
c76706.graph_c0	ElaDav_76706	2.84744	0.0451444	0.0109809	up
c105600.graph_c1	KIF3A	0.353681	0.000243917	1.04088e-18	down
c109952.graph_c0	PHTF1	0.408785	0.00603972	4.31572e-15	down
c108986.graph_c2	DMD	4.22269	0.000809894	6.51063e-13	up
c108646.graph_c0	FOXP1	2.19079	0.000696223	1.94086e-15	up
c111872.graph_c4	E5288_WYG008212	5.03297	0.000298044	7.91622e-15	up
c62010.graph_c0	ELMOD1	0.0116711	0.00531148	2.14678e-23	down
c108322.graph_c0	ZCCHC14	3.66342	0.00234712	1.30074e-17	up
c109882.graph_c2	MCU	5.40229	0.000313891	1.46584e-34	up
c110735.graph_c5	PALM2AKAP2	0.405947	0.00429655	1.60265e-06	down
c109394.graph_c3	SYK	0.307738	0.00246694	6.05498e-28	down
c112083.graph_c10	FD755_000413	2.61258	0.00750385	7.54252e-10	up
c73766.graph_c0	ElaDav_73766	2.65181	0.0279813	0.00521472	up
c110467.graph_c11	DUSP3	2.30678	0.000963615	2.30524e-12	up
c109082.graph_c5	ElaDav_109082	0.117476	0.000423461	4.89422e-44	down
c111214.graph_c5	ElaDav_111214	2.24875	0.0430916	0.0320924	up
c109661.graph_c7	HSBP1L1	2.34748	0.0225201	0.000440888	up
c109088.graph_c9	ElaDav_109088	2.23949	0.0311586	0.0111694	up
c102489.graph_c0	SLC25A21	0.00883082	1.23509e-05	6.66802e-20	down
c111453.graph_c1	ElaDav_111453	4.5489	0.00859047	5.14442e-05	up
c114251.graph_c0	ElaDav_114251	5.55584	0.000351078	6.35754e-09	up
c104505.graph_c0	ElaDav_104505	2.76151	0.000416959	5.86242e-17	up
c82833.graph_c1	ElaDav_82833	3.7884	0.00286306	0.000365524	up
c111772.graph_c2	HIPK2	5.01603	0.000165532	4.87189e-27	up
c112589.graph_c0	ElaDav_112589	7.4091	6.18053e-06	3.38691e-51	up
c112719.graph_c1	GINS1	0.188057	0.00106661	2.51344e-21	down
c107954.graph_c0	CHAF1A	0.279312	1.10993e-05	7.1795e-28	down
c109453.graph_c0	OSBPL9	0.423549	0.0049088	5.29616e-15	down
c56312.graph_c0	ElaDav_56312	0.118304	0.0736268	1.4877e-06	down
c103678.graph_c0	ElaDav_103678	0.393947	0.00603632	0.00238457	down
c78187.graph_c0	ElaDav_78187	0.441355	0.00285221	0.029186	down
c108398.graph_c0	ElaDav_108398	0.402194	0.0304614	0.00619749	down
c98026.graph_c0	ElaDav_98026	0.0895724	0.000268641	8.30689e-10	down
c108164.graph_c0	HSD17B11	8.69868	0.00052995	4.53639e-64	up
c97395.graph_c0	TLR4	0.37549	0.0107278	8.72774e-10	down
c109324.graph_c0	CASP4	2.2509	0.0208056	6.84701e-08	up
c106842.graph_c0	PLSCR2	4.35577	0.0307983	9.44823e-13	up
c110662.graph_c0	RGMB	2.63618	0.0756626	8.8234e-08	up
c110068.graph_c1	ElaDav_110068	0.390037	2.59404e-05	7.05798e-10	down
c104866.graph_c1	ElaDav_104866	2.59483	0.000596701	3.47368e-09	up
c110876.graph_c7	ElaDav_110876	0.47457	0.101682	0.0313919	down
c106619.graph_c0	FER	2.39029	0.0150624	4.76945e-07	up
c109500.graph_c1	TCF4	0.350652	0.00944249	2.62885e-10	down
c106808.graph_c0	C2	2.12747	0.0508799	1.40154e-06	up
c105622.graph_c0	PAX8	0.127573	0.00979931	2.28158e-12	down
c112729.graph_c0	FD754_012332	2.12982	0.0124512	1.84405e-12	up
c103312.graph_c0	WIPF3	2.14878	0.0453084	0.0343394	up
c109415.graph_c0	FD755_011523	0.102049	0.000839562	0.000410699	down
c73078.graph_c0	ElaDav_73078	0.466055	0.0454463	0.0359768	down
c112311.graph_c1	ERCC6L	0.188141	0.0809547	9.1031e-09	down
c68907.graph_c0	FADS2	0.247644	0.000210519	1.22235e-13	down
c113250.graph_c0	GRP1	0.323688	0.00544812	2.08e-05	down
c111226.graph_c7	ElaDav_111226	0.100554	0.00437095	1.16513e-08	down
c107479.graph_c0	EEPD1	0.385625	0.00016503	1.95683e-11	down
c111181.graph_c0	PDZK1IP1	3.21046	0.000753836	6.08983e-05	up
c112243.graph_c2	C3	3.31984	0.00465805	4.27907e-19	up
c113575.graph_c0	ElaDav_113575	0.42057	0.0545366	0.0359382	down
c104406.graph_c0	Celaphus_00000223	0.455756	0.00191238	3.93274e-07	down
c112169.graph_c1	ElaDav_112169	2.65553	0.311841	0.000481733	up
c112998.graph_c0	ElaDav_112998	3.37902	0.00304823	2.68692e-12	up
c112691.graph_c0	TENM4	2.80534	0.000599112	4.78521e-11	up
c112520.graph_c3	TFE3	0.419637	0.0115613	9.77824e-11	down
c112529.graph_c0	ElaDav_112529	2.30396	0.0147077	0.0308422	up
c110203.graph_c7	APP	3.42421	0.000225054	1.65567e-31	up
c107280.graph_c0	ElaDav_107280	0.329712	0.0169912	1.22057e-06	down
c84436.graph_c0	Celaphus_00006505	0.0300818	0.0245674	3.42747e-09	down
c102700.graph_c0	E5288_WYG022168	0.456347	0.00199591	1.28311e-06	down
c106647.graph_c0	PP1CC	0.46078	3.72388e-05	2.59085e-11	down
c111416.graph_c2	ElaDav_111416	0.435028	0.0112372	0.0135724	down
c112155.graph_c1	ANPEP	7.03427	0.00176172	1.33449e-40	up
c110382.graph_c5	SLC25A3	2.6542	0.00149075	8.71656e-19	up
c108533.graph_c3	FMNL3	0.203676	0.000477863	5.17175e-32	down
c112217.graph_c10	ZFY	0.471586	0.000254882	3.69703e-12	down
c105670.graph_c0	DOHH	0.485806	0.000745257	5.7748e-07	down
c102881.graph_c0	ElaDav_102881	0.0594534	2.40719e-05	2.57958e-08	down
c103111.graph_c0	MEP1A	42.1787	0.00208008	2.75552e-30	up
c57921.graph_c0	ZC3H15	0.40771	0.0888698	0.00805435	down
c109628.graph_c0	ElaDav_109628	0.294625	0.0328007	0.00261635	down
c111953.graph_c0	CAPN1	2.2302	0.000239378	6.74481e-15	up
c105619.graph_c0	FBLIM1	2.84047	0.000221705	1.36406e-18	up
c82488.graph_c0	ElaDav_82488	2.35673	0.0328788	0.00276773	up
c110204.graph_c10	E5288_WYG004250	4.60543	0.0959408	0.000450542	up
c109372.graph_c15	ElaDav_109372	0.122292	0.00172837	1.6119e-05	down
c108412.graph_c1	ElaDav_108412	2.67843	0.00559159	1.98079e-07	up
c109844.graph_c0	MASTL	0.2923	0.00590347	3.39464e-10	down
c111350.graph_c3	RAB31	0.384488	0.00681989	2.76338e-17	down
c109135.graph_c1	E5288_WYG016875	0.133161	0.000864867	5.75714e-30	down
c112553.graph_c0	MTMR2	0.366018	0.00506111	2.69969e-11	down
c111753.graph_c0	E5288_WYG004211	0.444255	0.00023815	7.16413e-09	down
c105721.graph_c1	EXOC3	2.97269	0.000188906	1.69726e-14	up
c106405.graph_c0	MCM5	0.170367	0.00010756	4.33186e-31	down
c110326.graph_c7	NMI	2.01104	0.0419356	9.75713e-08	up
c112289.graph_c4	ZC3H12A	4.09593	0.0023628	1.40343e-24	up
c78234.graph_c0	CXCL11	6.00612	0.00211943	8.20224e-10	up
c89249.graph_c2	ElaDav_89249	0.110076	0.00184086	4.53705e-06	down
c108409.graph_c1	SEMA3C	3.15972	0.000338625	1.9116e-10	up
c55972.graph_c0	RNF216	2.06304	0.0148177	0.0203548	up
c104966.graph_c1	ElaDav_104966	0.400366	0.0507389	0.00110732	down
c112371.graph_c0	PKLR	2.9417	0.00462511	3.22245e-10	up
c106007.graph_c0	E5288_WYG015240	3.8556	2.05324e-05	1.18087e-28	up
c111453.graph_c4	NAT1	4.93352	0.00108904	6.98604e-27	up
c104175.graph_c0	ElaDav_104175	0.256179	0.000818013	1.45078e-06	down
c112668.graph_c5	KLKB1	0.0581452	0.00334933	1.46161e-63	down
c112745.graph_c3	M91_14132	4.84729	0.00140054	4.65213e-15	up
c114361.graph_c0	CITED4	3.33163	0.0092591	4.73959e-07	up
c112556.graph_c1	ElaDav_112556	4.60914	0.000179871	5.61943e-12	up
c104357.graph_c1	SUV39H1	0.378339	0.00835316	2.7616e-12	down
c112013.graph_c1	ARSH	0.258562	0.00261761	3.98348e-15	down
c105644.graph_c1	Celaphus_00008072	3.35974	0.14644	0.00403562	up
c106792.graph_c0	NOL4L	3.55322	0.0001964	2.55693e-28	up
c111674.graph_c0	FD754_009698	2.8862	0.00194644	9.11297e-13	up
c108242.graph_c0	FD755_018059	0.0782612	0.000808355	3.6504e-05	down
c110259.graph_c5	ElaDav_110259	2.21869	0.000624983	7.34807e-10	up
c61282.graph_c0	APBB1	0.304237	0.000146855	2.25087e-11	down
c109493.graph_c0	FD755_012077	2.24124	0.0196777	9.19471e-06	up
c109957.graph_c0	ElaDav_109957	14.18	0.000883846	1.04912e-35	up
c112141.graph_c3	ElaDav_112141	0.491641	0.0003032	7.95292e-06	down
c103004.graph_c0	GPR183	0.404389	0.00172212	1.9368e-07	down
c105092.graph_c1	ElaDav_105092	0.0627262	0.00037218	1.08067e-11	down
c103692.graph_c0	ElaDav_103692	7.80088	0.00235457	7.09859e-07	up
c97490.graph_c0	ElaDav_97490	0.288169	0.0230909	0.000180211	down
c98105.graph_c1	ElaDav_98105	0.103913	0.0271841	6.12828e-11	down
c109059.graph_c0	ADGRL2	2.32371	0.00184955	3.74798e-12	up
c83378.graph_c0	ElaDav_83378	0.140462	0.00205294	1.311e-06	down
c82644.graph_c0	TAF15	0.466416	0.0402276	0.00150423	down
c111071.graph_c8	E5288_WYG021851	0.221108	0.00801853	0.0351628	down
c112481.graph_c3	SLCO3A1	3.28409	0.000291522	1.4487e-19	up
c111161.graph_c2	ElaDav_111161	2.50554	0.071487	7.85945e-09	up
c105632.graph_c0	E5288_WYG006053	2.87287	0.000912546	3.8111e-07	up
c112635.graph_c2	TFCP2L1	2.35759	0.0084696	1.1739e-06	up
c102494.graph_c0	ElaDav_102494	0.485722	0.00117303	0.00112034	down
c110584.graph_c1	ElaDav_110584	2.52827	0.00263235	1.61806e-10	up
c111986.graph_c8	SRRM4	2.40742	0.000649915	7.20981e-07	up
c111835.graph_c2	ElaDav_111835	3.44161	3.8135e-05	3.92517e-19	up
c110520.graph_c6	PRDM11	0.466393	0.0286888	6.46861e-06	down
c112408.graph_c3	TBC1D8	2.78774	0.000866344	1.91653e-09	up
c93246.graph_c0	FD755_011391	6.13323	0.00350739	4.70192e-14	up
c106241.graph_c2	M91_13228	0.467605	0.00123125	3.17766e-06	down
c100207.graph_c1	ElaDav_100207	0.0401726	1.20221e-05	9.94682e-12	down
c106465.graph_c0	ElaDav_106465	0.347839	0.0329652	0.00651239	down
c57521.graph_c0	ElaDav_57521	0.453241	0.00651808	1.88705e-06	down
c103144.graph_c0	G4228_002051	0.243674	0.000360441	2.24119e-30	down
c63847.graph_c0	ElaDav_63847	3.51531	0.0136814	0.000275699	up
c101847.graph_c0	EIF2AK1	3.05029	0.0590277	1.77254e-09	up
c110473.graph_c0	ElaDav_110473	3.00708	0.0200702	0.0175938	up
c111416.graph_c8	CHGA	2.72376	0.00388297	1.01201e-13	up
c98418.graph_c0	CLIP3	0.18493	0.00131901	4.05211e-45	down
c109593.graph_c0	ElaDav_109593	0.437019	0.00613307	0.00012784	down
c114193.graph_c0	ElaDav_114193	0.0675498	0.0591092	2.24654e-07	down
c112300.graph_c2	Celaphus_00012984	4.00112	0.00143343	2.41621e-05	up
c97485.graph_c0	CCN1	0.207846	0.142821	0.00122197	down
c108093.graph_c0	TTC7	0.415614	0.035113	0.000488152	down
c105729.graph_c1	ElaDav_105729	2.63341	0.0406471	0.00193713	up
c107346.graph_c3	SLC17A9	0.496958	0.0467318	0.000174397	down
c110876.graph_c6	SLC31A1	2.01634	0.00456976	3.27022e-10	up
c73411.graph_c0	ElaDav_73411	0.0428693	0.00204107	1.21024e-10	down
c107835.graph_c3	ElaDav_107835	2.25011	0.00951296	8.82806e-08	up
c112313.graph_c9	SRRM1	0.454348	0.000143167	4.9816e-16	down
c98450.graph_c0	FD755_003651	0.275348	0.000704975	1.00707e-23	down
c113785.graph_c0	ElaDav_113785	7.33203	0.000257868	2.00589e-06	up
c110890.graph_c2	CASP3	7.38245	7.29322e-05	2.17606e-75	up
c112106.graph_c5	SI	6.19605	0.000708255	7.91593e-29	up
c64897.graph_c0	ElaDav_64897	2.05475	0.01081	5.84126e-07	up
c101310.graph_c1	ElaDav_101310	0.139435	0.141505	1.47647e-06	down
c108656.graph_c0	LEPR	3.14534	0.00521205	6.88002e-07	up
c58702.graph_c0	MAFB	2.89856	0.00482651	1.34205e-09	up
c98269.graph_c1	ElaDav_98269	0.273271	0.00209419	0.00674838	down
c102557.graph_c0	DDX3Y	0.288085	0.0277584	0.000279148	down
c98239.graph_c0	ElaDav_98239	3.27964	0.00957735	0.0004868	up
c110531.graph_c2	E5288_WYG007549	4.64285	0.000535945	3.17592e-13	up
c96664.graph_c1	ElaDav_96664	0.0605501	0.00163061	1.11697e-08	down
c115729.graph_c0	ElaDav_115729	6.38947	0.000493238	1.22748e-05	up
c107995.graph_c0	FD754_016775	0.298381	0.000323274	6.58387e-40	down
c109200.graph_c3	ElaDav_109200	2.03963	0.00795214	7.41972e-05	up
c115000.graph_c0	ElaDav_115000	0.080202	0.00232201	5.08554e-08	down
c108824.graph_c0	FAS	0.425229	7.03299e-05	4.70123e-12	down
c106315.graph_c0	MYB	0.118552	0.000181709	1.20967e-41	down
c112759.graph_c0	FD755_019633	0.0390268	0.00225296	2.29414e-29	down
c82268.graph_c1	FD755_023804	2.99766	0.0210777	5.81307e-05	up
c110494.graph_c2	MALRD1	13.6409	0.000222182	1.21856e-81	up
c45395.graph_c0	ElaDav_45395	0.0473717	0.00163232	4.52709e-16	down
c107740.graph_c3	BEST1	4.61024	4.90891e-05	2.82813e-20	up
c101128.graph_c1	ElaDav_101128	0.312463	0.000269401	1.82746e-15	down
c109775.graph_c1	VCL	2.91904	0.000640886	1.06831e-17	up
c108930.graph_c1	FYN	3.52363	0.0135002	3.25169e-05	up
c110136.graph_c0	ARHGEF19	2.66983	0.0116403	0.00110346	up
c105044.graph_c0	DBR06_SOUSAS12410010	0.311713	0.0132623	1.11341e-05	down
c84676.graph_c0	E2I00_011714	0.0835422	0.00269735	8.59615e-11	down
c112128.graph_c0	ElaDav_112128	2.48375	8.06392e-05	8.1285e-08	up
c82805.graph_c0	AP1M1	0.483256	0.00364075	4.52998e-05	down
c108434.graph_c5	BTN1A1	2.27053	0.00069936	1.22843e-10	up
c108177.graph_c0	ElaDav_108177	0.440853	0.0766751	0.0442136	down
c63815.graph_c0	NDUFA4L2	0.321252	0.00764073	0.00227577	down
c108783.graph_c2	NEK11	0.251261	0.00125218	1.21522e-09	down
c81867.graph_c0	ARSI	0.426846	0.148654	0.00962263	down
c102742.graph_c0	PRAP1	14.8979	0.00720076	6.85391e-42	up
c81742.graph_c0	ElaDav_81742	0.094965	0.00195254	4.77961e-08	down
c97758.graph_c0	ACVR2	2.67781	0.00134573	4.42127e-06	up
c109784.graph_c2	FD754_013596	2.26414	0.00181548	2.10124e-11	up
c81685.graph_c0	ElaDav_81685	2.66054	0.0464711	0.000957258	up
c65814.graph_c0	ANKRD13	2.99568	0.0029236	0.000216469	up
c109654.graph_c0	MORC2	0.455718	0.00177944	3.29334e-14	down
c102045.graph_c0	ElaDav_102045	0.0892001	0.0103115	1.17423e-09	down
c104714.graph_c3	ENPP6	0.0933425	0.0063753	3.45524e-07	down
c111472.graph_c10	CNTN1	2.21337	0.00243004	3.29364e-12	up
c111306.graph_c0	TEDC2	0.474103	0.000253998	1.80503e-07	down
c112580.graph_c8	ElaDav_112580	5.8627	0.011427	1.09765e-05	up
c110833.graph_c0	FD755_018241	0.235908	0.00417972	1.69556e-17	down
c109748.graph_c0	PCBP1	2.50046	0.00784192	4.07005e-07	up
c80676.graph_c0	ZNF394	0.475994	0.00440004	0.00841144	down
c86341.graph_c0	ElaDav_86341	0.457843	0.0945136	0.0410207	down
c113457.graph_c0	ElaDav_113457	2.09226	0.0260284	0.00072297	up
c109631.graph_c2	ElaDav_109631	0.391254	0.0369988	0.0369312	down
c105332.graph_c0	CCNA2	2.34725	0.0280025	0.00025993	up
c110023.graph_c3	ELOVL6	2.08993	0.0104018	0.000346755	up
c112203.graph_c8	TBX4	3.15541	0.010197	0.00018771	up
c75990.graph_c0	E5288_WYG008522	0.217191	0.00918291	0.000424557	down
c111277.graph_c0	EPB41L5	0.0680854	0.00302255	1.01606e-106	down
c112810.graph_c0	HES1	2.13417	0.00534131	0.0013231	up
c111065.graph_c0	CEP128	0.299525	0.015491	3.42181e-07	down
c102366.graph_c0	TFF3	3.46876	3.76183e-05	4.4461e-40	up
c111411.graph_c1	ElaDav_111411	2.85481	0.000100046	5.00836e-24	up
c82672.graph_c0	ElaDav_82672	0.244656	0.00413705	0.00640063	down
c110412.graph_c10	EGFLAM	4.62835	0.000365881	1.88331e-32	up
c113133.graph_c0	HJG59_008533	4.6504	0.00417836	8.32154e-07	up
c105544.graph_c0	ABHD5	3.55698	0.00448843	1.04325e-09	up
c111472.graph_c6	Celaphus_00006167	0.287016	0.000894152	3.43495e-18	down
c108826.graph_c0	MMP2	0.113213	0.00166494	1.95508e-44	down
c63739.graph_c0	DCPS	0.293157	1.56857e-05	1.28269e-19	down
c105853.graph_c4	E5288_WYG017999	3.19979	0.000126225	2.23268e-22	up
c108194.graph_c0	ACADL	3.35049	0.000842547	3.1831e-17	up
c65998.graph_c0	ElaDav_65998	2.35735	0.00566225	0.000353758	up
c106703.graph_c2	ECT2	0.396054	0.000608889	1.67225e-10	down
c105287.graph_c0	ElaDav_105287	0.497791	0.00194946	0.0149629	down
c112543.graph_c5	FD755_006282	0.216433	0.00444893	1.83963e-12	down
c112570.graph_c4	Abcb11e	2.14449	0.0104109	4.94175e-08	up
c112634.graph_c5	ElaDav_112634	2.19302	0.00998263	0.0143763	up
c112012.graph_c11	DDHD1	2.226	0.000827671	4.32565e-12	up
c111750.graph_c1	ACY1	6.32169	0.000306463	1.70033e-51	up
c109764.graph_c1	BRCA1	0.229871	0.000513716	7.38806e-24	down
c112054.graph_c2	ElaDav_112054	5.02514	0.178469	0.000139349	up
c108008.graph_c0	AK2	2.2324	0.000566394	5.5678e-14	up
c110349.graph_c0	FD754_005652	2.66139	0.0274399	0.00102283	up
c84332.graph_c0	ElaDav_84332	14.5389	0.00012487	4.74751e-09	up
c108427.graph_c0	ElaDav_108427	0.453356	0.00165536	0.00968963	down
c84164.graph_c0	ElaDav_84164	0.285576	0.294692	0.0397235	down
c110332.graph_c2	GIMAP6	2.85802	0.00403202	7.4722e-18	up
c113025.graph_c0	ElaDav_113025	4.61452	0.00195045	1.38838e-07	up
c104291.graph_c1	FD755_002377	0.300508	0.0849513	6.67904e-06	down
c113852.graph_c0	ElaDav_113852	0.347905	0.0319756	0.000816829	down
c106563.graph_c0	ElaDav_106563	0.457222	0.0252425	0.000956885	down
c111990.graph_c2	ElaDav_111990	2.10633	0.00453668	5.45776e-07	up
c110328.graph_c4	ElaDav_110328	2.2519	0.000868766	5.4646e-07	up
c57657.graph_c0	ElaDav_57657	0.0104486	0.0495576	2.7871e-17	down
c109695.graph_c3	ElaDav_109695	2.02371	0.0122143	0.000158447	up
c108874.graph_c0	SH3YL1	3.89473	0.001167	3.44832e-23	up
c98167.graph_c1	FD754_017776	0.413364	0.0274536	0.0134729	down
c109693.graph_c14	ElaDav_109693	6.31832	0.00551927	1.47469e-10	up
c104110.graph_c0	ElaDav_104110	2.6767	0.0119077	4.11593e-07	up
c112545.graph_c1	LORF2	0.407022	0.00190613	2.35625e-16	down
c112521.graph_c4	ElaDav_112521	3.3664	0.0494244	0.0041697	up
c108476.graph_c1	SLCO4C1	4.1693	0.00120299	2.59356e-18	up
c112098.graph_c5	ElaDav_112098	2.7153	0.005972	9.82218e-07	up
c111474.graph_c5	ElaDav_111474	5.5704	0.000468421	8.66675e-27	up
c109473.graph_c4	BCL11	2.46953	0.10083	0.0360656	up
c102410.graph_c0	ElaDav_102410	0.370497	0.020963	4.92821e-05	down
c106221.graph_c0	ElaDav_106221	3.60857	0.00270561	0.0023551	up
c103667.graph_c0	SHISA5	2.18808	0.0326718	1.55988e-08	up
c80300.graph_c0	ElaDav_80300	0.0448314	0.000220517	4.08833e-07	down
c111931.graph_c8	PRLHR	2.44698	0.0465993	0.00311532	up
c111840.graph_c2	NEDD4L	3.1745	0.0137024	9.25867e-08	up
c110303.graph_c1	ElaDav_110303	0.263779	0.00246286	3.50923e-13	down
c104263.graph_c0	ElaDav_104263	0.305445	0.000418251	2.01354e-05	down
c111746.graph_c9	ElaDav_111746	0.357194	0.238233	0.00140233	down
c109839.graph_c0	FGD3	2.24869	0.0316726	6.72747e-06	up
c112203.graph_c4	GALC	2.82597	0.696653	4.23408e-18	up
c106615.graph_c0	E5288_WYG012758	0.327664	0.00330592	5.72364e-08	down
c111054.graph_c1	ElaDav_111054	0.467543	0.0280071	0.034626	down
c106073.graph_c0	WDR45B	2.30177	0.00221347	1.11578e-07	up
c109898.graph_c7	TBC	3.13224	0.000646002	6.32592e-21	up
c107053.graph_c0	ELMO3	3.50696	1.49863e-05	1.62641e-22	up
c102087.graph_c0	ElaDav_102087	2.13389	0.024406	0.00200367	up
c109941.graph_c5	FD755_014360	2.2316	0.0668219	3.7235e-07	up
c97916.graph_c0	ElaDav_97916	0.299649	0.0178551	0.00221129	down
c84324.graph_c0	SEMA4A	3.64926	0.00403202	1.33398e-16	up
c109929.graph_c3	INCENP	0.432929	7.59865e-05	4.98475e-15	down
c110497.graph_c0	ADPRM	0.301763	1.49877e-05	1.26752e-28	down
c79005.graph_c0	FABP1	112.308	0.00159184	1.90486e-19	up
c103172.graph_c1	ElaDav_103172	0.279136	0.129658	0.00158309	down
c110026.graph_c0	Celaphus_00010264	10.1396	0.0068005	3.49603e-43	up
c83119.graph_c0	FTO	0.382004	0.0341993	3.77834e-08	down
c84073.graph_c0	F2RL2	3.10738	0.00940121	0.00252284	up
c112268.graph_c6	ElaDav_112268	4.42813	0.0162216	0.000800898	up
c102042.graph_c0	ElaDav_102042	2.88871	0.000689319	1.36167e-09	up
c112384.graph_c6	ElaDav_112384	0.458066	0.00232294	8.06482e-07	down
c108848.graph_c3	FD754_015695	2.9221	0.00109264	8.51491e-19	up
c113245.graph_c0	ElaDav_113245	2.06009	0.00362109	3.72887e-09	up
c103018.graph_c0	ElaDav_103018	2.21897	0.0229708	4.3391e-06	up
c107715.graph_c0	AQP7	6.11467	0.00950512	1.07663e-14	up
c102714.graph_c0	RNASEH2A	0.348202	0.000101399	1.28265e-18	down
c112056.graph_c0	MOV10	0.195013	0.00609361	7.98469e-24	down
c96161.graph_c0	ElaDav_96161	2.61751	0.000780424	3.5697e-13	up
c108048.graph_c1	MBNL2	0.332311	0.000238813	1.35749e-22	down
c111548.graph_c4	SORBS3	2.41033	0.00204718	8.13898e-11	up
c109420.graph_c1	Celaphus_00005276	6.71401	0.0614553	8.24891e-16	up
c110715.graph_c7	CIAO3	0.44816	0.000234837	3.78187e-10	down
c77495.graph_c0	CSNK1G1	2.83963	0.0128991	1.22331e-05	up
c110127.graph_c9	ElaDav_110127	0.25609	5.65614e-05	4.50624e-47	down
c108167.graph_c0	SLC2A11	0.0342414	0.00042536	2.93032e-17	down
c112434.graph_c0	ElaDav_112434	0.110526	0.0267409	2.54781e-13	down
c97348.graph_c0	PHF5	0.474016	0.000259008	3.54059e-09	down
c105552.graph_c0	ElaDav_105552	2.31024	0.258493	0.000165301	up
c81224.graph_c0	ElaDav_81224	2.98514	0.00346347	3.49344e-07	up
c110196.graph_c1	ElaDav_110196	0.408073	0.00161703	8.09069e-08	down
c111148.graph_c6	KIF13	3.38322	0.00105279	1.19777e-20	up
c82276.graph_c0	ElaDav_82276	0.111866	0.0336992	8.31047e-12	down
c110331.graph_c4	UTP23	2.35013	0.00357209	1.40687e-11	up
c110382.graph_c4	FD755_020619	0.16485	0.00303522	9.75833e-24	down
c61047.graph_c0	E5288_WYG005876	2.68178	0.00238866	2.29302e-07	up
c107679.graph_c1	ElaDav_107679	0.176091	0.0442283	6.08913e-06	down
c111745.graph_c4	SLC14A1	0.337345	0.00052804	1.96845e-05	down
c114003.graph_c0	Celaphus_00004797	0.398126	0.0799896	0.00701002	down
c57298.graph_c0	ART4	0.228249	0.0207524	2.47459e-09	down
c110394.graph_c10	HNRNPA1	0.493063	0.00407468	5.29895e-06	down
c107154.graph_c0	ElaDav_107154	0.0806607	0.000350197	6.45633e-08	down
c101965.graph_c0	ElaDav_101965	3.61569	0.000420842	0.000723739	up
c107630.graph_c1	LRRC8C	0.239246	0.0673737	9.79337e-09	down
c110965.graph_c3	ElaDav_110965	6.04549	0.000340625	8.73121e-25	up
c112240.graph_c0	DMD	0.295764	0.00296271	7.07136e-16	down
c106991.graph_c0	Celaphus_00013848	2.58469	0.00263852	2.15553e-13	up
c107199.graph_c0	SCNN1D	0.0546096	0.00144649	1.31456e-06	down
c65050.graph_c0	FD754_003380	0.160915	0.000990939	1.37909e-26	down
c112606.graph_c4	FD754_018455	2.25259	0.0098258	6.87669e-06	up
c56301.graph_c0	FD754_008697	4.56089	0.000607289	7.76337e-16	up
c110031.graph_c6	AMOTL2	2.81695	0.0018947	9.44823e-13	up
c110939.graph_c2	FD755_023832	0.199371	4.63e-05	0.000309616	down
c111817.graph_c1	CTC1	0.398453	0.00612276	8.16392e-08	down
c99905.graph_c0	LOC110595436	0.0260487	0.00128568	2.82243e-10	down
c110510.graph_c17	mMyoMyo1_011435	2.49189	0.00585658	0.00217065	up
c105964.graph_c0	RASSF4	2.44543	0.0378165	1.93031e-06	up
c109154.graph_c0	RAC1	0.484541	0.130634	0.0287976	down
c103298.graph_c1	ElaDav_103298	0.230602	0.000176415	4.88944e-06	down
c110573.graph_c6	LOC113895195	0.306303	0.00583805	1.11889e-29	down
c102989.graph_c0	ECRG4	0.288026	0.00139129	8.85952e-12	down
c111278.graph_c0	SLC9B1	0.278412	0.00202549	0.00152522	down
c108190.graph_c0	PMEL	0.48544	0.0712458	0.037594	down
c106255.graph_c0	DPT	0.386307	0.00120173	1.07109e-10	down
c84135.graph_c0	CYP17A1	54.164	0.0430004	3.19747e-20	up
c112060.graph_c2	OSR2	4.08961	2.93145e-05	6.99657e-44	up
c105512.graph_c0	SFAP1L1	0.483222	0.0233913	4.12575e-05	down
c109948.graph_c0	ADAM28	2.70687	0.00241128	9.20313e-12	up
c110966.graph_c6	GCAT	2.49076	0.0040847	1.84434e-09	up
c110081.graph_c11	AURKA	0.391043	0.010089	3.44019e-12	down
c112751.graph_c0	ABCC1	3.60234	9.14937e-05	7.44849e-18	up
c107420.graph_c0	SLC38A5	0.288806	0.0502897	0.000199363	down
c107071.graph_c1	SCFD1	3.02202	0.0127347	5.45845e-14	up
c84345.graph_c0	NR3C2	2.3259	0.00759256	6.71248e-07	up
c109997.graph_c7	ACE2	7.38312	0.0019972	3.61842e-37	up
c102519.graph_c0	PTHLH	0.393613	0.137626	0.0216832	down
c111177.graph_c1	Celaphus_00004983	2.55606	0.00139716	8.04752e-10	up
c59517.graph_c0	ElaDav_59517	0.0884517	0.00252531	2.24199e-09	down
c110075.graph_c0	MYG1	0.24874	5.55733e-05	8.72215e-26	down
c108020.graph_c0	FD754_012996	2.59164	0.0061401	1.40968e-08	up
c111399.graph_c3	METTL2	0.185015	1.93933e-06	9.33064e-28	down
c110402.graph_c4	FAM76	0.499998	0.0281133	1.91352e-05	down
c109975.graph_c0	ElaDav_109975	0.40542	0.0317389	0.0297108	down
c109941.graph_c9	mMyoMyo1_011520	2.9568	0.0765894	0.000359558	up
c104795.graph_c0	HMGN2	0.314796	0.000115161	1.15662e-20	down
c106998.graph_c0	PLCD4	3.2284	0.0013133	7.71731e-11	up
c112396.graph_c1	CNNM2	26.5484	4.2476e-05	9.87455e-130	up
c110960.graph_c0	E2F1	0.0806542	0.00257232	3.19147e-17	down
c105442.graph_c0	FD755_011551	2.81971	0.0150642	0.00102283	up
c112318.graph_c2	PPFIA4	0.264827	0.00439736	0.00119634	down
c112140.graph_c4	HNRNPM	0.448464	0.000489058	3.09273e-17	down
c105001.graph_c0	FD754_011421	0.145615	0.0135457	4.21968e-05	down
c103549.graph_c0	Celaphus_00015947	5.5406	0.00759082	5.07685e-15	up
c111820.graph_c0	KIT	2.88297	0.00525325	1.84692e-07	up
c109960.graph_c3	MCM3	0.263404	2.32056e-05	2.84317e-28	down
c112636.graph_c1	ElaDav_112636	0.344302	0.00848227	0.00139214	down
c104757.graph_c2	CHST11	0.267794	0.00339503	2.25005e-05	down
c110229.graph_c0	MYRFL	4.09362	7.8891e-05	2.76499e-19	up
c44456.graph_c0	ElaDav_44456	3.84146	0.0147273	0.00053659	up
c83928.graph_c0	ElaDav_83928	0.245111	0.0728396	0.000696486	down
c112424.graph_c0	MSTO1	0.119618	4.92101e-05	2.28549e-31	down
c105174.graph_c1	ElaDav_105174	0.229954	0.00932813	6.82635e-10	down
c58862.graph_c0	ElaDav_58862	0.110575	0.000381555	2.45506e-35	down
c79373.graph_c0	ElaDav_79373	0.365655	0.000943049	0.00826882	down
c93816.graph_c0	PTGFRN	4.31319	0.0033361	2.74993e-05	up
c68080.graph_c0	FD754_003623	0.161815	0.000553644	4.364e-15	down
c113178.graph_c0	ElaDav_113178	0.308341	3.73324e-05	6.06439e-16	down
c99239.graph_c0	SPINK1	3.91523	0.000166039	5.8631e-22	up
c110322.graph_c2	RNASET2	2.73873	0.00278291	3.25334e-11	up
c108639.graph_c0	Celaphus_00011083	2.8723	0.0012563	6.02815e-05	up
c111651.graph_c5	ITGA3	3.18416	0.000890489	2.68445e-22	up
c100956.graph_c1	ElaDav_100956	4.7256	0.00728489	2.46709e-09	up
c110626.graph_c3	RBM47	2.97628	0.00152204	6.55063e-15	up
c97789.graph_c0	GYG1	0.49199	0.00791148	1.67599e-06	down
c111677.graph_c5	E5288_WYG006768	0.2851	3.48245e-05	7.85992e-22	down
c100900.graph_c0	ElaDav_100900	0.0447516	0.00346145	1.10996e-11	down
c111145.graph_c6	ElaDav_111145	11.3182	0.00172364	2.46494e-08	up
c111210.graph_c4	GATB	2.99516	0.00962889	3.94306e-14	up
c112100.graph_c2	ZBTB48	2.38534	0.0996201	7.65932e-06	up
c111987.graph_c1	ElaDav_111987	0.421497	0.111228	0.0290229	down
c112335.graph_c8	DNAAF4	0.128025	0.00608265	3.61928e-15	down
c106566.graph_c0	TAT	2.95462	0.118675	0.0153583	up
c105641.graph_c0	ANKRD29	0.165703	0.00344347	6.57005e-11	down
c113426.graph_c0	LDOC1	0.35172	0.000742168	2.0732e-07	down
c104125.graph_c0	TM4SF1	2.81373	0.000829468	3.16768e-21	up
c107447.graph_c0	TMEM163	0.288967	2.15761e-05	9.48187e-13	down
c96061.graph_c0	ElaDav_96061	0.0566581	0.00125049	9.29857e-08	down
c104833.graph_c0	VSTM5	7.16399	0.00384185	1.40737e-06	up
c108571.graph_c0	HSD17B12	2.388	0.00660543	1.65228e-09	up
c110814.graph_c2	ZNF813	0.426537	0.0173131	0.0149978	down
c81671.graph_c0	ElaDav_81671	2.51506	0.0149793	4.60259e-05	up
c71344.graph_c0	ElaDav_71344	0.171575	0.000105013	0.0112898	down
c77066.graph_c0	ElaDav_77066	0.127803	0.000287362	9.31797e-08	down
c110641.graph_c3	ElaDav_110641	12.4722	0.00191228	1.70283e-13	up
c107949.graph_c0	REEP2	0.202953	2.77003e-05	1.04069e-09	down
c82033.graph_c0	ElaDav_82033	2.57834	0.00958644	0.00262825	up
c110250.graph_c0	ZNF549	0.236335	0.00174287	4.63366e-10	down
c116100.graph_c0	FD754_005332	0.122533	0.00272672	9.88641e-17	down
c103837.graph_c0	TNNI2	2.11133	0.0864089	0.0106681	up
c105035.graph_c0	CD151	3.09038	0.0025466	1.17712e-18	up
c111535.graph_c0	RIPK2	0.32807	0.000150244	7.7686e-21	down
c108939.graph_c2	AKR1B1	0.0544969	2.43804e-07	6.1369e-105	down
c102083.graph_c1	TMEM237	0.405606	0.0184092	1.07646e-05	down
c110313.graph_c4	GPAT4	17.7899	0.00327071	5.42887e-61	up
c105853.graph_c6	ElaDav_105853	0.239011	0.00434534	0.000237792	down
c101941.graph_c0	F2R	3.92489	0.000232238	3.84868e-30	up
c112654.graph_c1	ElaDav_112654	0.317019	0.00338366	1.95767e-10	down
c79918.graph_c0	E5288_WYG005801	0.294485	0.0064379	0.0118951	down
c101069.graph_c0	ElaDav_101069	3.37887	0.0157153	0.000450897	up
c101924.graph_c0	NSL1	0.429718	0.000214535	2.03181e-09	down
c111071.graph_c9	FD755_006137	0.442259	0.0457195	0.00310815	down
c111613.graph_c1	E5288_WYG003895	2.12025	0.00328533	1.91034e-07	up
c110937.graph_c0	FD754_023175	0.138477	0.0490801	1.40817e-05	down
c115610.graph_c0	ElaDav_115610	0.110809	0.0350409	5.46547e-07	down
c110944.graph_c4	ElaDav_110944	0.469377	0.00453023	0.000570737	down
c109199.graph_c3	RPRD1A	0.355049	7.49594e-06	6.68733e-21	down
c103733.graph_c0	HCST	0.249461	0.000381944	2.89286e-15	down
c112144.graph_c0	ElaDav_112144	0.252093	0.0116193	0.00140587	down
c106629.graph_c0	UVRAG	0.490275	0.00184264	1.03274e-08	down
c109411.graph_c0	ACSL3	3.74789	0.000819374	1.21261e-28	up
c98178.graph_c1	E5288_WYG000912	0.103362	0.00417186	0.000776341	down
c110687.graph_c0	CDCA7	0.122338	0.0478467	9.96435e-08	down
c101981.graph_c0	ElaDav_101981	2.89768	0.000743037	6.49019e-05	up
c98589.graph_c1	GEM	0.153283	0.000332334	7.41076e-11	down
c108850.graph_c3	ElaDav_108850	0.272647	0.016196	2.88542e-11	down
c112233.graph_c8	PRX	2.34606	0.0515577	5.71144e-05	up
c97406.graph_c0	ZNF227	0.365359	0.0170145	0.0107287	down
c106519.graph_c1	SMAD1	2.28361	0.00297548	1.97478e-06	up
c110560.graph_c2	ElaDav_110560	3.12986	0.00789183	3.55673e-07	up
c111148.graph_c5	KIF3A	3.95594	0.000181457	7.80915e-13	up
c104935.graph_c1	LOC102150154	0.167643	0.000415962	3.20568e-05	down
c83580.graph_c0	AGTR1	3.01045	0.00072182	2.32845e-05	up
c106535.graph_c0	E2F8	0.295292	0.000328158	1.58722e-18	down
c107826.graph_c0	HNRNPA2B1	2.45733	0.0255678	0.00120398	up
c98077.graph_c0	ElaDav_98077	6.57302	3.70116e-05	1.02129e-05	up
c104542.graph_c0	PCCB	2.17102	0.00604868	2.7069e-09	up
c112566.graph_c0	FAM151A	2.98139	0.0044478	5.9332e-19	up
c111647.graph_c0	MME	11.8357	0.000481458	5.65366e-44	up
c82737.graph_c0	FD754_014682	0.248763	0.0685602	7.60702e-05	down
c112663.graph_c0	PTPRH	3.37702	0.097321	1.92796e-05	up
c111501.graph_c2	MISP	3.13605	0.000413906	3.94755e-26	up
c111000.graph_c0	ATP8A1	0.352724	5.35331e-06	2.92809e-30	down
c108400.graph_c1	SEZ6	4.23213	0.0109225	0.000388963	up
c110402.graph_c6	M91_18885	0.489839	0.0418446	0.0022757	down
c112177.graph_c0	PPP1R9	0.475987	0.0135129	0.00397727	down
c111838.graph_c5	ElaDav_111838	2.92778	0.00736278	1.70668e-14	up
c111034.graph_c0	IL17	0.383092	0.0034745	3.45406e-06	down
c112319.graph_c6	ARHGAP12	2.07025	0.126336	0.000111991	up
c110123.graph_c1	WNT5A	2.5903	0.000559085	5.61601e-08	up
c108276.graph_c0	FD754_005924	2.69353	4.06566e-05	1.25534e-23	up
c111440.graph_c1	FD755_005980	0.447942	0.0328708	0.0389031	down
c109736.graph_c0	PACSIN1	0.462479	2.28098e-05	2.03154e-07	down
c111419.graph_c5	BDKRB2	2.08029	0.00382974	1.78545e-07	up
c107127.graph_c0	ElaDav_107127	0.428884	0.00450634	1.83611e-07	down
c112553.graph_c2	MMP14	2.25713	0.045392	1.62948e-08	up
c110069.graph_c5	RNF152	8.45722	2.4143e-05	3.07871e-21	up
c112580.graph_c7	PLK4	0.298392	0.000155284	2.84412e-17	down
c112571.graph_c2	ElaDav_112571	11.9674	0.00151635	3.26635e-50	up
c97850.graph_c0	Celaphus_00002099	35.6025	0.00172815	2.50974e-19	up
c110707.graph_c10	F2RL2	4.51874	0.0260719	2.59308e-10	up
c112539.graph_c0	ElaDav_112539	5.3022	0.0157669	3.27782e-17	up
c98108.graph_c0	MYO1D	3.32362	0.000430838	7.59766e-22	up
c109351.graph_c8	ElaDav_109351	0.124036	2.73721e-06	4.03429e-18	down
c111386.graph_c1	CLCA1	4.7793	0.0123065	8.85793e-20	up
c107143.graph_c0	AK1	0.497668	0.00969936	2.58936e-06	down
c112771.graph_c0	ZSWIM5	6.43345	0.000191486	5.35368e-13	up
c109713.graph_c1	RASSF2	0.308596	0.000469669	1.24938e-19	down
c107501.graph_c3	ElaDav_107501	5.46293	0.00336815	1.13125e-07	up
c110029.graph_c1	ElaDav_110029	2.79836	0.00800496	0.0101335	up
c105601.graph_c1	PTGER3	0.422776	0.00935942	7.43624e-05	down
c109193.graph_c0	AKAP6	0.177251	0.0319618	5.74868e-13	down
c105417.graph_c0	LRRC1	0.306032	0.00220753	2.70776e-06	down
c109758.graph_c5	TMEM268	2.52624	0.0215899	2.99121e-10	up
c106411.graph_c1	CFI	2.97807	0.0021522	1.00812e-22	up
c110047.graph_c11	NAB2	0.208163	0.091004	1.95049e-05	down
c110843.graph_c2	ElaDav_110843	7.38511	0.000411197	5.81832e-11	up
c109794.graph_c0	Celaphus_00014338	2.38588	0.00166102	2.52262e-10	up
c67920.graph_c0	EID2	2.74759	0.0148758	0.000999919	up
c43308.graph_c0	ElaDav_43308	0.0365701	1.43903e-05	3.40284e-08	down
c109852.graph_c11	ElaDav_109852	2.05347	0.00791145	0.00248431	up
c104152.graph_c0	FD754_009051	2.55694	0.0383138	0.000988267	up
c112383.graph_c3	UGT2B31	12.8027	0.000581088	1.6179e-76	up
c102258.graph_c0	PTGS1	2.27404	0.0207808	1.20609e-06	up
c111583.graph_c2	CDC23	0.472241	0.00127082	3.22294e-10	down
c104216.graph_c0	VIT	0.417553	0.0131565	3.47245e-05	down
c111399.graph_c8	ABCC1	3.0498	0.000136033	9.83778e-19	up
c73558.graph_c0	ElaDav_73558	0.167334	0.00957932	0.000153097	down
c93652.graph_c1	ElaDav_93652	0.0470654	0.000152271	4.14599e-09	down
c112356.graph_c3	ElaDav_112356	0.0832264	1.32432e-06	9.23642e-35	down
c63723.graph_c0	CAAP1	0.479756	0.000159754	4.46308e-07	down
c113017.graph_c0	ElaDav_113017	2.02318	0.0379626	0.00449454	up
c110170.graph_c6	PIH1D1	0.400069	0.000411478	3.86746e-10	down
c81451.graph_c0	E5288_WYG003153	3.08244	0.00258833	3.05916e-14	up
c83789.graph_c0	ElaDav_83789	2.98519	0.0221332	1.56611e-05	up
c110384.graph_c1	RELL1	0.177328	4.24649e-06	4.08716e-54	down
c112655.graph_c2	ElaDav_112655	0.0545944	0.0089083	3.98752e-08	down
c110561.graph_c0	FD755_005927	0.471901	0.0209451	0.0457871	down
c108124.graph_c1	ADGRE5	3.08073	0.000176716	4.89063e-20	up
c109394.graph_c0	MET	4.96636	0.000153899	5.08777e-31	up
c105607.graph_c2	CCNB1	0.230712	0.000264412	6.16966e-30	down
c104367.graph_c3	PDE1A	3.12458	0.00109587	5.50673e-12	up
c114897.graph_c0	ElaDav_114897	0.26054	0.0271669	0.000513983	down
c102680.graph_c1	EI555_011647	2.79267	0.012738	6.32918e-10	up
c112415.graph_c0	NEDD4L	2.25137	0.00216967	8.4151e-12	up
c82042.graph_c0	ElaDav_82042	2.86488	0.0231796	0.00751027	up
c107438.graph_c0	NUDT1	0.338065	8.29587e-05	2.95624e-12	down
c81732.graph_c0	FOLR1	5.76718	0.00627804	8.12969e-05	up
c109372.graph_c2	ElaDav_109372	2.46858	0.00551512	0.00899252	up
c66287.graph_c0	ElaDav_66287	4.89813	0.00261528	8.19185e-06	up
c112766.graph_c0	ERVFRD-1	3.51509	0.0068431	5.16749e-09	up
c111099.graph_c1	GGT1	2.53989	0.00197911	3.94065e-16	up
c107765.graph_c0	UBXN8	2.54409	0.00282175	2.4845e-09	up
c111737.graph_c0	ALDH2	0.357873	5.73743e-05	2.23175e-18	down
c84300.graph_c0	ElaDav_84300	0.458075	0.00333046	2.43401e-05	down
c103575.graph_c0	LST1	0.367782	0.000103334	1.015e-06	down
c113481.graph_c0	ElaDav_113481	0.15964	0.00255776	3.01863e-05	down
c108367.graph_c0	EHD1	0.424408	0.000858746	1.63709e-11	down
c109966.graph_c3	LDLR	0.465901	0.110069	0.00515189	down
c111199.graph_c2	ElaDav_111199	0.420842	0.040143	0.0129299	down
c111488.graph_c0	MYH7	2.17237	0.00106171	9.78224e-08	up
c105584.graph_c0	ElaDav_105584	0.493761	0.00492189	6.20177e-11	down
c109470.graph_c3	NCR3LG1	2.26964	0.119413	0.00391464	up
c108898.graph_c3	ElaDav_108898	3.11536	0.0010071	2.92349e-10	up
c110853.graph_c1	ElaDav_110853	0.065269	0.000546662	5.07676e-11	down
c111908.graph_c3	ARHGEF2	0.377837	0.00647725	2.65781e-16	down
c109752.graph_c4	ADTRP	6.92565	0.000861378	9.19087e-36	up
c108553.graph_c0	FD754_020035	2.73165	0.00270171	4.66661e-06	up
c104179.graph_c3	ElaDav_104179	5.8269	0.00809019	1.14578e-16	up
c111677.graph_c6	HOXA2	2.63844	7.32172e-05	6.80562e-09	up
c111866.graph_c0	ElaDav_111866	3.38329	0.00824504	0.00265528	up
c112113.graph_c6	FD754_004876	5.27307	9.45391e-05	2.8157e-38	up
c42604.graph_c0	ASB1	0.236938	0.0152107	4.35965e-05	down
c66586.graph_c1	USP22	3.18467	0.0339905	0.0307321	up
c111060.graph_c2	ElaDav_111060	2.11066	0.0510431	0.000969721	up
c108795.graph_c1	ARHGAP36	0.37485	0.00010304	2.44439e-16	down
c110594.graph_c0	FADS1	0.251717	0.000227988	2.74167e-17	down
c106809.graph_c0	MUC1	7.36481	0.00517058	1.51421e-09	up
c106714.graph_c1	PICALM	3.16851	0.00102276	0.000336759	up
c110470.graph_c0	MTF2	0.272026	0.000314799	9.98164e-10	down
c111663.graph_c8	ElaDav_111663	2.6913	0.0543078	3.23587e-17	up
c110828.graph_c0	FD754_015782	0.43678	3.05454e-05	1.16049e-13	down
c112559.graph_c0	SSBP4	4.24435	0.000313116	6.29233e-38	up
c110704.graph_c1	FD754_023698	2.85063	0.339935	0.033141	up
c109236.graph_c3	HNRNPA2B1	3.58332	0.00252535	8.60765e-05	up
c111932.graph_c2	ElaDav_111932	3.77657	0.02284	0.000358443	up
c107985.graph_c2	HCK	12.4242	0.00352129	2.50031e-27	up
c105105.graph_c0	TMEM131L	0.462455	0.00045789	5.78145e-12	down
c109567.graph_c1	HCK	0.124886	0.00158737	3.03495e-65	down
c97815.graph_c0	ElaDav_97815	0.248755	0.000821593	0.000110661	down
c97377.graph_c0	ZNF271	0.498082	0.000876281	0.0266703	down
c105797.graph_c1	UBE2F	2.26301	0.00547494	1.31674e-08	up
c109983.graph_c3	SCUBE2	2.34902	0.000503246	1.06467e-12	up
c109104.graph_c0	FD755_025499	32.3228	0.00254007	7.42133e-11	up
c112713.graph_c0	Pol_140	2.47244	0.010601	1.16449e-08	up
c112319.graph_c0	FD754_002906	8.2937	0.000338249	4.74415e-40	up
c108415.graph_c2	IFI27L2	4.21366	0.141183	0.000107002	up
c110323.graph_c2	LGALS8	4.27294	7.50717e-05	2.18949e-36	up
c108110.graph_c0	HRH2	2.69106	9.90484e-05	8.93945e-14	up
c111610.graph_c8	CHKA	2.10532	0.0013337	2.32943e-08	up
c103450.graph_c0	ElaDav_103450	0.200474	0.0133945	3.55895e-07	down
c112418.graph_c1	LOC103680450	0.483104	0.119681	0.00428291	down
c112107.graph_c7	TBC1D16	2.09153	0.102846	0.0123722	up
c110946.graph_c3	E5288_WYG006098	2.93345	0.000649049	3.39164e-19	up
c81238.graph_c0	ElaDav_81238	0.172002	0.00572005	1.12205e-09	down
c110041.graph_c3	BTN1A1	4.32558	1.67862e-05	2.37846e-37	up
c104547.graph_c0	RANBP1	0.490167	0.00669669	1.04669e-05	down
c111888.graph_c2	IKZF3	0.172726	0.000168037	5.67909e-35	down
c66658.graph_c0	FD754_008594	0.467313	0.0646515	0.00882929	down
c112013.graph_c0	SPTSSB	0.445585	0.00887778	4.88131e-06	down
c112648.graph_c0	ALDOB	3.91509	0.000987924	8.52546e-28	up
c112446.graph_c3	ALAD	4.01151	0.148054	0.000660059	up
c111454.graph_c8	E5288_WYG008390	0.325973	0.0418864	4.88723e-06	down
c111845.graph_c1	PDXK	2.29179	0.0155094	5.00473e-07	up
c107426.graph_c1	ECHS1	0.393428	0.0268774	6.52395e-06	down
c112380.graph_c0	E5288_WYG001886	0.184376	0.0857094	6.18246e-11	down
c108155.graph_c0	NFKB1	0.497841	0.00891367	0.000597355	down
c104801.graph_c0	ATP6V0D1	2.72147	0.001716	1.5536e-15	up
c111902.graph_c0	COLEC11	2.98545	0.00933719	1.05397e-12	up
c107172.graph_c2	LMO3	0.383837	0.0159336	0.000408517	down
c108934.graph_c3	TLR6	3.23545	0.000297916	1.13879e-24	up
c81978.graph_c0	ElaDav_81978	0.336344	0.009283	0.00187586	down
c105866.graph_c1	GGACT	3.36901	0.0210718	1.39206e-05	up
c111290.graph_c6	RFLNB	3.0671	0.00186135	3.25545e-12	up
c107978.graph_c0	FLYWCH2	0.284307	0.00146971	2.64876e-14	down
c108937.graph_c5	ZBTB8A	0.483693	0.0338721	3.81393e-07	down
c107382.graph_c0	HMBOX1	0.0691953	0.0123729	8.29142e-19	down
c98553.graph_c1	ElaDav_98553	4.30443	0.00215963	0.00239063	up
c111285.graph_c1	ElaDav_111285	0.381858	0.00408562	0.00254089	down
c111554.graph_c2	CYB561	2.19034	0.0192495	4.70976e-07	up
c105592.graph_c1	MGAM	2.06158	0.00136624	5.48183e-09	up
c108847.graph_c0	TNNT2	19.4645	8.05181e-05	4.56007e-15	up
c111375.graph_c6	ElaDav_111375	10.0373	0.0174632	1.76093e-09	up
c105578.graph_c0	ElaDav_105578	4.9429	0.00180127	2.0671e-05	up
c64798.graph_c0	TREES_T100019395	7.4434	0.000191928	1.13689e-19	up
c109980.graph_c1	FD754_004695	2.21423	0.0122409	9.21466e-08	up
c108436.graph_c5	FANCB	0.176411	0.000373479	4.38831e-08	down
c83657.graph_c0	IGFALS	0.337918	0.00366083	7.45829e-10	down
c83720.graph_c0	M91_01107	0.0975094	0.000767676	0.000373069	down
c113765.graph_c0	ElaDav_113765	0.464469	0.0418617	0.00260549	down
c107962.graph_c0	CENPJ	0.443698	0.0140367	2.23709e-05	down
c81848.graph_c0	EI555_018628	0.293422	0.0022395	1.95595e-05	down
c111193.graph_c6	GFPT2	2.25092	0.0026546	9.55861e-14	up
c105315.graph_c0	TMEM102	4.21633	0.00372843	1.55875e-10	up
c112019.graph_c5	PTPRF	4.49022	0.000697199	4.72825e-37	up
c109215.graph_c1	ElaDav_109215	2.11678	0.0255958	0.0122544	up
c106124.graph_c0	ARL5A	0.119335	0.000569638	0.00136844	down
c113219.graph_c0	ElaDav_113219	0.405378	0.000455909	0.0150535	down
c107416.graph_c0	AZI2	2.23409	0.0330638	1.35022e-09	up
c108122.graph_c0	TOPBP1	0.281668	0.00128803	1.24938e-19	down
c109354.graph_c1	ElaDav_109354	4.71537	0.00130196	9.65441e-06	up
c112871.graph_c0	ElaDav_112871	2.79047	0.00701252	0.00130553	up
c110540.graph_c0	ElaDav_110540	0.0621569	0.0063054	5.25652e-06	down
c107630.graph_c0	LRRC8C	0.225524	0.028545	2.23002e-16	down
c109698.graph_c0	CMTM6	2.43409	0.0214326	2.70837e-05	up
c107797.graph_c0	ETV3	2.26907	0.00300784	4.02132e-08	up
c108297.graph_c1	ZNF462	2.01447	0.00979561	0.000169228	up
c101310.graph_c0	ElaDav_101310	0.136711	0.103938	1.9237e-06	down
c111345.graph_c0	TFDP1	0.215175	4.5588e-05	5.80374e-36	down
c107352.graph_c0	G4228_007257	0.126372	0.000195602	4.48125e-21	down
c112735.graph_c4	ElaDav_112735	2.91873	0.0188649	0.0115409	up
c111459.graph_c3	FD755_023540	4.92411	0.00481691	0.000121926	up
c106932.graph_c0	LCK	0.477323	0.000219218	1.96841e-10	down
c105411.graph_c3	ElaDav_105411	0.290135	0.165226	0.0034107	down
c102656.graph_c1	RFC3	0.331802	3.13567e-05	2.24443e-15	down
c111674.graph_c8	ElaDav_111674	0.0233807	0.00156241	2.84942e-15	down
c109941.graph_c8	ElaDav_109941	10.1167	0.00032091	4.64837e-08	up
c111934.graph_c3	SGPL1	2.02916	0.0151608	9.95296e-05	up
c112298.graph_c5	ElaDav_112298	0.395184	0.017702	1.44023e-06	down
c111912.graph_c2	TECPR1	2.89462	0.000138695	4.24934e-27	up
c105838.graph_c0	LOC103018804	2.45592	0.0231925	0.00540276	up
c82124.graph_c0	BARX2	37.3451	0.000799803	3.32848e-19	up
c73014.graph_c0	VSIG4	5.96697	0.00419816	1.17039e-05	up
c103645.graph_c0	ElaDav_103645	0.224613	0.0386908	0.000247167	down
c104336.graph_c0	ElaDav_104336	0.00887012	0.00179373	6.93117e-20	down
c112428.graph_c0	LOC112396668	6.56387	0.00478025	0.00124227	up
c109567.graph_c2	HCK	0.323066	0.000163782	4.57666e-28	down
c109146.graph_c2	SOX12	0.187916	0.0213737	3.61387e-22	down
c110775.graph_c6	GBGT1	5.80733	0.00161225	5.03537e-29	up
c111252.graph_c7	INSIG1	2.05713	0.0129587	0.00142029	up
c106697.graph_c1	ElaDav_106697	2.49175	0.000526736	2.81331e-05	up
c110597.graph_c2	FD755_007496	0.186495	0.00749467	4.55333e-05	down
c83876.graph_c1	ElaDav_83876	0.384103	0.00779258	2.95973e-06	down
c106562.graph_c0	ElaDav_106562	3.57508	0.0682647	1.54252e-05	up
c112560.graph_c0	ElaDav_112560	21.4939	8.22925e-05	4.10585e-22	up
c112004.graph_c4	GUCY2C	3.03164	0.00359214	7.82676e-16	up
c111214.graph_c0	mRhiFer1_008739	0.328272	0.00424775	0.0019869	down
c110276.graph_c0	OPTN	2.67733	0.0296017	1.69106e-09	up
c59040.graph_c0	BHLHE40	0.253614	0.008241	0.000266484	down
c111133.graph_c0	XYLT2	0.325379	0.00122769	1.10717e-15	down
c84398.graph_c0	ElaDav_84398	0.158244	0.0585901	5.79735e-06	down
c106331.graph_c0	ElaDav_106331	0.250945	2.26374e-07	5.04208e-22	down
c58882.graph_c0	ElaDav_58882	2.92334	0.000379381	0.000115463	up
c104389.graph_c2	ElaDav_104389	0.106285	0.00406819	1.69363e-05	down
c108001.graph_c1	STAC	0.102457	0.017365	2.84245e-14	down
c111578.graph_c3	ElaDav_111578	2.54413	0.017253	0.00210388	up
c114398.graph_c0	Celaphus_00000264	2.63785	0.0381769	0.00443607	up
c112345.graph_c2	ENTPD8	3.60899	0.000780619	1.82627e-24	up
c109105.graph_c1	ElaDav_109105	0.14714	0.0611562	0.000113064	down
c102689.graph_c0	GJB1	6.46419	0.000123598	3.23219e-56	up
c102198.graph_c0	BCL2L2-PABPN1	3.80441	0.00616895	3.56038e-05	up
c107378.graph_c0	ElaDav_107378	3.10636	0.00156106	0.000309058	up
c105017.graph_c0	ElaDav_105017	0.281505	0.000308413	5.53359e-19	down
c112208.graph_c1	SAA1	4.05247	0.00904136	4.78829e-14	up
c108570.graph_c1	ABCG2	0.499212	0.0398157	0.00164332	down
c108848.graph_c21	ElaDav_108848	2.94385	0.0399152	0.000816313	up
c111031.graph_c6	SAR1B	3.78392	0.000458126	4.55073e-26	up
c108200.graph_c2	DSTN	2.27901	0.000760382	6.27162e-09	up
c105731.graph_c0	SPINDOC	0.412375	0.00151032	6.43199e-11	down
c82303.graph_c0	GCNT3	2.619	0.0185972	1.88584e-06	up
c107815.graph_c0	DVL1	2.36092	0.00013169	5.58884e-16	up
c110642.graph_c2	FOLH1	0.212129	0.0017158	1.78896e-43	down
c105819.graph_c0	KNG1	4.585	0.00868108	2.54781e-13	up
c108043.graph_c0	AMN1	0.307499	0.000541946	3.99608e-11	down
c113169.graph_c0	NUCB1	2.60741	0.0118991	6.63472e-15	up
c107739.graph_c1	EDDM13	0.419148	0.0332152	0.000635576	down
c109484.graph_c0	ADGRL2	0.221056	0.000727618	2.89222e-08	down
c93408.graph_c0	Tnp_22_dsRBD	0.0296244	0.00322415	1.8085e-09	down
c111852.graph_c0	FD754_016828	0.387896	0.00744918	1.8843e-18	down
c111167.graph_c0	DERL3	0.224371	0.000186425	1.6336e-35	down
c105091.graph_c0	Celaphus_00003036	0.244608	0.00551275	0.00144509	down
c111700.graph_c1	SLC22A17	3.381	0.00364275	1.43243e-10	up
c112028.graph_c2	BPNT1	2.75708	0.000482844	1.08082e-19	up
c105953.graph_c1	ElaDav_105953	0.0444944	0.000250875	1.48227e-09	down
c111523.graph_c7	ElaDav_111523	3.59155	0.00162051	2.01096e-14	up
c81713.graph_c0	ElaDav_81713	2.05073	0.0216709	0.0081545	up
c113576.graph_c0	ElaDav_113576	0.262928	0.019109	0.000255961	down
c112215.graph_c0	ElaDav_112215	3.0895	7.07023e-05	2.90308e-20	up
c110999.graph_c5	ERBB2	3.23772	0.000327033	3.17916e-22	up
c112325.graph_c8	ElaDav_112325	0.168332	0.00258083	6.234e-15	down
c111143.graph_c6	ENPEP	5.37134	0.00437101	6.68907e-27	up
c111352.graph_c2	ElaDav_111352	10.4809	0.00305841	5.44332e-17	up
c112153.graph_c3	MGAT4A	8.50767	3.18074e-05	6.48851e-69	up
c105503.graph_c0	GRIN2A	0.346163	0.0648847	0.0168433	down
c97917.graph_c0	SULT1C2	0.247111	0.00127961	2.34184e-11	down
c102535.graph_c0	FUOM	3.08956	6.12555e-05	2.24837e-26	up
c114108.graph_c0	FD754_014579	0.243925	0.00704274	0.0481901	down
c84111.graph_c0	RCCD1	0.323295	0.0197394	3.68883e-06	down
c105905.graph_c0	GPR18	2.40429	0.0460744	0.00346707	up
c112199.graph_c0	EI555_011386	2.51409	0.00503274	1.29051e-09	up
c113122.graph_c0	C1R	2.14352	0.0202728	0.00029754	up
c112145.graph_c4	VN1R3	0.18026	0.0139826	0.000116286	down
c110724.graph_c5	ElaDav_110724	4.03064	0.0013574	1.44934e-05	up
c98089.graph_c0	SLC19A3	4.01843	0.00240432	5.45603e-06	up
c110887.graph_c0	CDX1	3.49183	0.000273565	1.58772e-24	up
c113797.graph_c0	ElaDav_113797	4.23283	0.000727337	9.47488e-07	up
c82133.graph_c0	COL9A2	0.112802	0.0045114	5.58026e-06	down
c104344.graph_c3	C4BPB	14.713	6.42564e-05	7.48131e-33	up
c109422.graph_c1	KDM5C	2.20543	0.00409172	6.24669e-12	up
c97569.graph_c0	TIMD4	0.147656	0.0122257	1.69469e-30	down
c111178.graph_c13	ALX4	5.81722	0.00525492	1.62e-12	up
c110653.graph_c6	MTUS1	2.48473	0.00757281	9.67138e-13	up
c112683.graph_c1	ZFYVE21	2.05724	0.00149185	2.77458e-11	up
c111185.graph_c0	JAKMIP1	3.99377	0.0187385	6.11803e-07	up
c107932.graph_c1	PCYT2	3.24367	3.32553e-05	4.01557e-37	up
c104307.graph_c0	ElaDav_104307	2.41733	0.00606229	0.00344194	up
c107680.graph_c0	STRBP	0.366207	0.00187034	8.00012e-11	down
c63263.graph_c0	ElaDav_63263	0.223999	0.0463503	3.62333e-10	down
c112641.graph_c1	ElaDav_112641	2.16602	0.00715974	5.49686e-16	up
c108421.graph_c4	BSPRY	4.48616	0.000108486	1.25874e-33	up
c105976.graph_c0	OSR1	2.04574	0.0153188	0.0247234	up
c111014.graph_c5	ADGRA3	2.70497	0.0029681	3.62354e-12	up
c110560.graph_c5	ZNF541	2.54765	0.000557699	1.62896e-08	up
c112005.graph_c5	ENTPD5	3.52325	0.000325502	1.46044e-25	up
c111580.graph_c3	EPB41	3.11094	2.8544e-05	3.14007e-22	up
c111962.graph_c5	GPT	3.98141	0.000154885	6.83657e-45	up
c111666.graph_c4	ElaDav_111666	0.218346	0.0037135	9.06433e-13	down
c112752.graph_c0	CYP2J1	5.55308	0.000150627	1.70489e-47	up
c111362.graph_c0	ElaDav_111362	0.0935703	0.00193397	7.73434e-11	down
c108681.graph_c0	FD754_015735	0.44889	0.00739617	1.22956e-07	down
c112495.graph_c1	ILKAP	0.302202	0.0227609	4.5665e-09	down
c84189.graph_c0	ElaDav_84189	0.0808864	1.62365e-06	2.76876e-19	down
c114644.graph_c0	HJG59_011268	4.14392	0.112466	0.00021702	up
c105666.graph_c1	CERCAM	0.440119	0.0140303	1.40438e-05	down
c109761.graph_c1	GULO	2.34421	0.000839445	1.2383e-17	up
c112747.graph_c1	CPO	18.1593	0.0113943	1.59239e-32	up
c42525.graph_c0	OR1E5	0.0579396	1.44401e-05	1.56591e-10	down
c112101.graph_c0	DUSP6	2.90051	0.000176643	1.22323e-11	up
c112025.graph_c1	PPP1R16B	0.266352	4.5155e-05	3.41004e-21	down
c108818.graph_c0	ADA	0.45084	0.0256476	0.000103475	down
c110724.graph_c9	IKBKB	3.5198	0.000158814	2.04604e-23	up
c101116.graph_c0	ElaDav_101116	0.234899	0.0125663	0.000906152	down
c111606.graph_c2	STUM	2.40362	0.00847306	1.33729e-05	up
c112970.graph_c0	TFF2	7.70889	0.00802059	0.000380711	up
c106648.graph_c0	ZAN	5.57251	1.23161e-05	1.08559e-66	up
c112664.graph_c7	ARHGAP10	0.421211	0.000890786	1.87276e-10	down
c76310.graph_c0	MSX3	11.8591	0.000188027	5.02026e-27	up
c102399.graph_c0	ElaDav_102399	0.269539	0.00382508	6.01267e-06	down
c98429.graph_c1	ElaDav_98429	4.17481	0.0275563	0.00296163	up
c111352.graph_c3	LIMCH1	3.76159	0.00411437	1.4761e-05	up
c110942.graph_c2	UTY	2.45628	0.000546112	2.67436e-17	up
c104842.graph_c0	ElaDav_104842	0.481715	0.0408644	0.00531022	down
c108462.graph_c1	NUTF2	0.43259	0.00137878	4.91346e-09	down
c108541.graph_c4	PPARA	4.47429	0.000568701	1.96217e-18	up
c98009.graph_c0	ElaDav_98009	39.4107	0.00408564	8.2232e-18	up
c107669.graph_c0	KIF3A	0.263189	0.000159756	2.4989e-18	down
c111859.graph_c4	ElaDav_111859	0.397377	0.0152284	1.27007e-12	down
c112226.graph_c9	COLEC12	2.04088	0.0127214	9.45377e-10	up
c105728.graph_c0	SNX24	0.375119	0.0555041	0.00437897	down
c64281.graph_c0	ElaDav_64281	2.27376	0.00300718	0.000170886	up
c110186.graph_c4	POLD2	0.19603	0.00449174	2.61247e-18	down
c56054.graph_c0	ElaDav_56054	0.130775	0.00333234	0.0035079	down
c113719.graph_c0	FAM117	3.22094	0.0010514	3.15363e-05	up
c97639.graph_c0	BDKRB2	3.38109	0.00613425	3.69463e-06	up
c109417.graph_c1	FASLG	2.18963	0.000343777	1.3148e-13	up
c110976.graph_c4	E5288_WYG003904	2.49916	0.00848249	1.62146e-11	up
c112886.graph_c0	ElaDav_112886	0.459364	0.00147864	3.33005e-05	down
c113010.graph_c0	ZNF549	0.419188	0.0270662	0.0196417	down
c108446.graph_c1	Kcnip2	4.31801	0.000138152	3.24908e-17	up
c107683.graph_c0	HOXC6	3.30571	0.0174094	1.79793e-08	up
c104566.graph_c0	KNSTRN	0.28735	1.16906e-05	4.09447e-22	down
c105720.graph_c0	ElaDav_105720	2.99338	0.0517717	0.0112161	up
c97752.graph_c1	ElaDav_97752	2.95364	0.00388636	4.71111e-11	up
c103678.graph_c1	DDX3Y	0.370763	0.00356146	0.000135727	down
c111576.graph_c12	ElaDav_111576	2.7316	0.176414	0.000732469	up
c103951.graph_c0	FBP2	3.64302	0.000646882	4.4572e-18	up
c104844.graph_c0	SARG	5.77042	0.000570933	1.03073e-22	up
c89009.graph_c0	STX19	0.412206	0.000297718	2.93846e-09	down
c98037.graph_c0	Celaphus_00010667	0.148631	0.00379655	7.68072e-09	down
c108970.graph_c0	STRBP	0.457647	0.000377163	1.58884e-11	down
c111795.graph_c0	PAOX	3.30831	0.00188766	2.37293e-10	up
c113769.graph_c0	ESR_01532	0.4786	0.00964483	5.34353e-11	down
c114115.graph_c0	ElaDav_114115	47.8656	0.00054297	6.51747e-12	up
c102741.graph_c0	ElaDav_102741	3.84455	0.00430182	9.96353e-11	up
[truncated: 3,368 more rows]
